# Supplementary material for: 1-(4-Bromo­phen­yl)-2-methyl-1H-indole-3-carbonitrile
Source: Acta Crystallogr Sect E Struct Rep Online. 2011 Aug 27;67(Pt 9):o2509. doi: 10.1107/S1600536811034246 (PMC3200589; doi:10.1107/S1600536811034246)
Supplement: Supplementary file 2 [file e-67-o2509-Isup2.hkl]

# 
# h,k,l, Fc-squared, Fo-squared, sigma(Fo-squared) and status flag 
# 
data_I
_shelx_title ' shelx in P2(1)/n' 
_shelx_refln_list_code          4 
_shelx_F_calc_maximum      252.66 
_exptl_crystal_F_000       624.00 
_reflns_d_resolution_high  0.7591 
 
loop_ 
 _symmetry_equiv_pos_as_xyz 
 'x, y, z' 
 '-x+1/2, y+1/2, -z+1/2' 
 '-x, -y, -z' 
 'x-1/2, -y-1/2, z-1/2' 
 
_cell_length_a     9.1700 
_cell_length_b     8.8487 
_cell_length_c    16.3369 
_cell_angle_alpha  90.000 
_cell_angle_beta   94.415 
_cell_angle_gamma  90.000 
 
_shelx_F_squared_multiplier     1.000 
 
loop_ 
 _refln_index_h 
 _refln_index_k 
 _refln_index_l 
 _refln_F_squared_calc 
 _refln_F_squared_meas 
 _refln_F_squared_sigma 
 _refln_observed_status 
   2   0   0     3456.76     3514.16     30.18 o 
   4   0   0      864.29      956.77     25.20 o 
   6   0   0    10308.83    10210.77    226.82 o 
   8   0   0     3062.04     3117.41    173.72 o 
  10   0   0        9.25        1.88     25.56 o 
  12   0   0       27.75       33.44     26.24 o 
   1   1   0      468.59      420.42      4.89 o 
   2   1   0     5235.73     5156.13     32.47 o 
   3   1   0     5399.93     5372.38    144.19 o 
   4   1   0       15.66       22.99      4.75 o 
   5   1   0     4835.81     4722.48     60.89 o 
   6   1   0      223.70      245.40     40.50 o 
   7   1   0      482.89      458.32     40.05 o 
   8   1   0      546.66      558.46     44.24 o 
   9   1   0      794.24      772.78     45.75 o 
  10   1   0       63.78       80.39     31.37 o 
  11   1   0      615.97      589.98     40.51 o 
  12   1   0        2.01      -10.51     44.50 o 
   0   2   0     2895.23     2583.86     16.54 o 
   1   2   0     7558.24     6901.64     68.21 o 
   2   2   0    12293.62    11815.09    258.96 o 
   3   2   0      193.36      233.94     12.44 o 
   4   2   0     1195.23     1367.23     24.96 o 
   5   2   0       67.29       67.57     15.20 o 
   6   2   0     4262.23     4290.53     79.55 o 
   7   2   0     1749.10     1712.93     57.74 o 
   8   2   0     3090.37     3025.22    134.21 o 
   9   2   0        0.16       17.75     13.64 o 
  10   2   0      486.74      471.22     48.76 o 
  11   2   0      101.00       72.90     46.20 o 
   1   3   0     1745.26     1604.07     16.11 o 
   2   3   0      396.85      489.30     12.52 o 
   3   3   0    14906.11    13862.58    324.32 o 
   4   3   0       49.88       47.60      8.33 o 
   5   3   0     4219.42     4554.68     70.79 o 
   6   3   0      123.94      158.95     28.80 o 
   7   3   0        5.09        9.18     12.82 o 
   8   3   0       11.27       12.82     10.59 o 
   9   3   0      724.53      758.23     42.60 o 
  10   3   0      113.22      117.27     54.67 o 
  11   3   0     1392.87     1374.96     81.88 o 
   0   4   0     1640.22     1524.47     23.34 o 
   1   4   0      523.12      541.17     14.44 o 
   2   4   0     5995.91     6034.80     86.53 o 
   3   4   0      790.63      823.66     33.41 o 
   4   4   0       66.46       68.76     17.80 o 
   5   4   0      294.07      287.59     19.90 o 
   6   4   0     2000.46     2015.96     85.67 o 
   7   4   0      642.39      690.06     38.50 o 
   8   4   0     2081.65     2219.58     83.48 o 
   9   4   0       27.11       41.20     17.70 o 
  10   4   0      689.85      654.88     66.48 o 
  11   4   0       45.10       50.85     35.78 o 
   1   5   0     2547.53     2729.81     59.94 o 
   2   5   0      957.26     1098.54     21.35 o 
   3   5   0     2366.51     2585.43    127.96 o 
   4   5   0      194.86      201.40     34.44 o 
   5   5   0     3822.07     3576.97    152.99 o 
   6   5   0       12.91       29.88     24.32 o 
   7   5   0        3.69       16.32     12.39 o 
   8   5   0      535.09      457.95     80.04 o 
   9   5   0      508.19      517.31    116.95 o 
  10   5   0      202.76      187.59     91.21 o 
   0   6   0     6072.13     6399.65    120.86 o 
   1   6   0     1126.52     1091.93     24.87 o 
   2   6   0     1093.80     1012.89     38.97 o 
   3   6   0      152.33      160.01     34.16 o 
   4   6   0      232.30      199.90     16.23 o 
   5   6   0     1584.37     1593.53     63.85 o 
   6   6   0      898.06      907.16     59.02 o 
   7   6   0      322.50      393.02     65.86 o 
   8   6   0     1640.12     1802.09    147.35 o 
   9   6   0       74.08       91.83     37.50 o 
  10   6   0      220.12      145.59     96.11 o 
   1   7   0     1085.63     1034.38     35.11 o 
   2   7   0      572.06      530.44     29.88 o 
   3   7   0     4967.08     5219.67    113.00 o 
   4   7   0     1160.79     1251.25     84.89 o 
   5   7   0      757.50      842.00    101.36 o 
   6   7   0        9.01       26.33     14.73 o 
   7   7   0      370.77      379.88    124.29 o 
   8   7   0      355.32      306.04    130.12 o 
   9   7   0      104.34       84.97     61.43 o 
   0   8   0      961.97      887.83     55.72 o 
   1   8   0      960.38      977.02     34.05 o 
   2   8   0      959.17      985.54     68.00 o 
   3   8   0      184.75      175.64     37.43 o 
   4   8   0       10.57       14.07     12.56 o 
   5   8   0      371.20      358.22    108.17 o 
   6   8   0      644.42      717.15     79.28 o 
   7   8   0      230.01      286.06     62.00 o 
   8   8   0      521.33      533.57    104.95 o 
   1   9   0      140.18      134.42     45.01 o 
   2   9   0      446.28      480.50     68.92 o 
   3   9   0      832.76      934.70     62.97 o 
   4   9   0      191.45      232.89     81.58 o 
   5   9   0      774.14      758.86     62.54 o 
   6   9   0       79.03       77.26     43.16 o 
   7   9   0       35.70       26.46     20.25 o 
   0  10   0      848.65      724.36    133.50 o 
   1  10   0      508.21      559.54     96.17 o 
   2  10   0       77.34       66.06     34.87 o 
   3  10   0        1.61       20.30     22.49 o 
   4  10   0        3.99       24.90     15.50 o 
   5  10   0       67.96       56.13     31.43 o 
   6  10   0       52.76       54.78     29.22 o 
   1  11   0        5.73       23.76     27.53 o 
   2  11   0      221.98      206.95    108.85 o 
   3  11   0      197.68      141.22    113.60 o 
 -11   0   1     1303.08     1284.60     74.48 o 
  -9   0   1      946.02      911.64     80.22 o 
  -7   0   1     3685.67     3507.60    141.51 o 
  -5   0   1     5718.52     5298.71    275.96 o 
  -3   0   1    12690.20    12646.78     77.42 o 
  -1   0   1       12.51        7.15      3.17 o 
   1   0   1      709.55      836.00     18.22 o 
   3   0   1    17798.08    16470.58    276.28 o 
   5   0   1     3031.85     2988.72     75.98 o 
   7   0   1      630.57      608.48     57.30 o 
   9   0   1      890.22      966.95     75.41 o 
  11   0   1      264.65      279.12     61.22 o 
 -12   1   1       38.63       16.30     14.10 o 
 -11   1   1       21.69       28.62     19.27 o 
 -10   1   1     1196.58     1203.96     84.82 o 
  -9   1   1       66.86       82.64     26.66 o 
  -8   1   1     1535.61     1623.33     74.49 o 
  -7   1   1      314.97      409.30     41.26 o 
  -6   1   1      440.56      374.93     24.28 o 
  -5   1   1      129.28      259.33     62.40 o 
  -4   1   1     1725.00     1842.50     28.36 o 
  -3   1   1       36.63       80.45      9.75 o 
  -2   1   1    12127.02    11148.57     98.74 o 
  -1   1   1      269.41      357.75      6.71 o 
   0   1   1     1566.76     1568.33     20.05 o 
   1   1   1     1848.05     1546.40     16.56 o 
   2   1   1     1919.74     2874.79    325.40 o 
   3   1   1     1505.12     1579.69     17.16 o 
   4   1   1     1321.90     1206.05     21.01 o 
   5   1   1        0.35       19.91      7.46 o 
   6   1   1     3098.21     2843.16     67.48 o 
   7   1   1      663.79      632.94     43.02 o 
   8   1   1     2501.25     2339.11     86.33 o 
   9   1   1      427.87      506.32     46.35 o 
  10   1   1      106.64       90.23     39.70 o 
  11   1   1      377.85      343.77     41.03 o 
 -11   2   1      318.85      316.18     84.76 o 
 -10   2   1        1.84       20.60     11.43 o 
  -9   2   1      196.56      211.21     60.46 o 
  -8   2   1      104.85       92.44     31.51 o 
  -7   2   1     1286.74     1282.66     65.82 o 
  -6   2   1      133.41      136.81     32.26 o 
  -5   2   1     3432.08     3376.64     72.91 o 
  -4   2   1     2562.72     2787.82     35.00 o 
  -3   2   1     1091.53     1101.34     23.77 o 
  -2   2   1      469.92     1079.41    222.45 o 
  -1   2   1     3151.68     2825.32     35.92 o 
   0   2   1        0.63       20.92      3.32 o 
   1   2   1    10080.65     9525.19     54.35 o 
   2   2   1      568.86      666.57     26.23 o 
   3   2   1     6921.69     6437.42     99.80 o 
   4   2   1        7.77       13.88      6.60 o 
   5   2   1     5391.43     5883.48    194.17 o 
   6   2   1      205.58      210.21     22.61 o 
   7   2   1        6.21       45.24     27.19 o 
   8   2   1        1.65       19.77     18.79 o 
   9   2   1     1956.48     2041.85     79.49 o 
  10   2   1        0.80       13.31     14.15 o 
  11   2   1     1761.28     1807.29     77.82 o 
 -11   3   1       46.64       39.73     20.39 o 
 -10   3   1      806.45      785.88     69.99 o 
  -9   3   1       21.13       26.19     12.96 o 
  -8   3   1     1557.70     1559.71     84.48 o 
  -7   3   1       42.04       52.08     21.18 o 
  -6   3   1      335.60      371.20     28.78 o 
  -5   3   1      113.83      156.11     16.63 o 
  -4   3   1     3066.58     3196.80     65.95 o 
  -3   3   1      202.10      219.58     22.81 o 
  -2   3   1     6566.66     6267.87     51.88 o 
  -1   3   1        3.34       16.69      4.11 o 
   0   3   1    10877.21    10381.11     94.20 o 
   1   3   1      298.88      574.00     22.11 o 
   2   3   1      478.04      521.59     12.98 o 
   3   3   1      980.59     1197.86     23.14 o 
   4   3   1     2962.91     2848.58     44.55 o 
   5   3   1      698.13      765.25     21.04 o 
   6   3   1     3563.26     3578.93     77.67 o 
   7   3   1       36.71       26.36     10.02 o 
   8   3   1      569.33      606.21     43.97 o 
   9   3   1      131.58      107.67     44.88 o 
  10   3   1       28.99       46.68     21.84 o 
  11   3   1        1.21       12.15     10.96 o 
 -11   4   1      232.15      180.15    103.33 o 
 -10   4   1      342.23      387.41     50.30 o 
  -9   4   1       17.84       12.44     13.98 o 
  -8   4   1       64.84       75.58     21.13 o 
  -7   4   1      997.31     1065.06     44.28 o 
  -6   4   1      395.48      422.91     19.59 o 
  -5   4   1     3275.79     3185.83     55.99 o 
  -4   4   1      164.42      130.15     12.94 o 
  -3   4   1     1906.37     1759.06     49.96 o 
  -2   4   1     2362.86     2624.75     23.40 o 
  -1   4   1      105.36       98.70     11.21 o 
   0   4   1       19.31       69.06      7.48 o 
   1   4   1     4856.19     4863.69     43.08 o 
   2   4   1       24.25       57.95     11.19 o 
   3   4   1     5393.71     4716.49    293.04 o 
   4   4   1      126.82      153.66     24.03 o 
   5   4   1     1076.62     1129.43     66.47 o 
   6   4   1     1096.63     1001.21     26.95 o 
   7   4   1        6.63       16.80     10.41 o 
   8   4   1      215.98      271.31     51.40 o 
   9   4   1      757.35      802.39     49.67 o 
  10   4   1      228.63      229.17     98.28 o 
  11   4   1      815.24      884.38    107.06 o 
 -10   5   1      318.00      253.66    127.15 o 
  -9   5   1      174.01      192.59     52.37 o 
  -8   5   1     1567.37     1689.02     88.16 o 
  -7   5   1       23.38       21.49     17.25 o 
  -6   5   1       90.34      135.52     38.03 o 
  -5   5   1        0.80       32.14     38.32 o 
  -4   5   1      125.92      106.70     25.34 o 
  -3   5   1      170.07      151.56     24.82 o 
  -2   5   1     4626.98     4314.99     78.02 o 
  -1   5   1      163.17      160.56      9.83 o 
   0   5   1     4429.62     4500.65     51.40 o 
   1   5   1       54.55       86.10     10.48 o 
   2   5   1      212.86      347.69     37.64 o 
   3   5   1      407.43      531.48     40.46 o 
   4   5   1     1506.98     1481.92     36.82 o 
   5   5   1      475.32      505.46     37.05 o 
   6   5   1     3262.42     3361.67    119.27 o 
   7   5   1      416.71      459.65     50.98 o 
   8   5   1     1808.39     1900.46    135.42 o 
   9   5   1      104.25      132.96     53.71 o 
  10   5   1       54.72       47.72     26.98 o 
 -10   6   1       44.28       53.42     24.98 o 
  -9   6   1      120.62       95.94     56.58 o 
  -8   6   1        2.07        7.14     20.29 o 
  -7   6   1      737.27      683.26     82.23 o 
  -6   6   1        3.25        6.93     14.98 o 
  -5   6   1     2978.56     2923.65     97.75 o 
  -4   6   1       35.61       26.80      9.70 o 
  -3   6   1     2019.27     2089.24     48.68 o 
  -2   6   1       35.95       46.70     10.49 o 
  -1   6   1     1003.18      960.85     25.25 o 
   0   6   1      106.84      125.38     13.46 o 
   1   6   1      678.48      580.85     28.45 o 
   2   6   1       40.89       38.10      7.95 o 
   3   6   1     2397.89     2493.56     70.09 o 
   4   6   1     1453.78     1365.17     70.66 o 
   5   6   1      413.61      332.95     29.40 o 
   6   6   1        0.50       16.82     14.39 o 
   7   6   1        4.43       14.28     14.97 o 
   8   6   1       59.01       89.99     30.86 o 
   9   6   1      391.21      348.11     56.94 o 
  10   6   1      248.37      246.25    152.67 o 
  -9   7   1       85.94      122.67     40.73 o 
  -8   7   1      549.06      577.51     57.05 o 
  -7   7   1      795.73      909.04    103.57 o 
  -6   7   1       36.22       48.06     19.97 o 
  -5   7   1       65.05       49.86     25.68 o 
  -4   7   1      309.30      275.83     51.39 o 
  -3   7   1       39.43       68.33     12.44 o 
  -2   7   1     1044.08     1033.58     37.71 o 
  -1   7   1      784.89      771.42     23.93 o 
   0   7   1     2985.95     2895.69     86.48 o 
   1   7   1       95.84       94.23     14.30 o 
   2   7   1      940.26      725.66     25.92 o 
   3   7   1       34.01       70.11     25.51 o 
   4   7   1        8.60       17.38     13.35 o 
   5   7   1      126.82      222.83     70.06 o 
   6   7   1     1774.91     1852.28     72.44 o 
   7   7   1      166.44      223.10     53.35 o 
   8   7   1      225.74      220.36     84.53 o 
   9   7   1       17.65       21.97     18.10 o 
  -8   8   1       24.51       54.17     37.83 o 
  -7   8   1      553.07      503.46    140.82 o 
  -6   8   1      104.26      113.67     42.64 o 
  -5   8   1     1716.84     1853.73     97.13 o 
  -4   8   1      851.87      832.88     62.46 o 
  -3   8   1      132.54      161.25     39.92 o 
  -2   8   1       26.64       50.21     15.31 o 
  -1   8   1       56.88       45.76     12.31 o 
   0   8   1      195.20      152.84     28.73 o 
   1   8   1     1748.40     1840.54     64.87 o 
   2   8   1      557.89      638.14     48.66 o 
   3   8   1     1056.42     1054.81     66.79 o 
   4   8   1       18.99       34.09     13.24 o 
   5   8   1      202.08      195.59     65.89 o 
   6   8   1        6.03       29.16     18.82 o 
   7   8   1        3.10       32.78     24.86 o 
   8   8   1       49.63       42.11     25.04 o 
  -7   9   1      157.58      135.69     79.83 o 
  -6   9   1       12.69       10.02     20.28 o 
  -5   9   1       87.81       75.46     48.39 o 
  -4   9   1      296.01      267.87     44.67 o 
  -3   9   1       80.74       85.38     31.48 o 
  -2   9   1      480.52      432.14     57.37 o 
  -1   9   1      243.36      247.46     54.83 o 
   0   9   1      234.29      233.46     43.53 o 
   1   9   1       94.02      134.63     47.51 o 
   2   9   1      499.91      440.55     53.51 o 
   3   9   1        1.16        6.09     16.84 o 
   4   9   1      148.04      139.74     42.77 o 
   5   9   1      237.66      259.09     73.16 o 
   6   9   1      275.93      241.27     54.05 o 
   7   9   1      245.02      196.34    105.37 o 
  -6  10   1       95.19       98.00     46.55 o 
  -5  10   1      215.87      186.85     85.68 o 
  -4  10   1      611.14      644.00     77.44 o 
  -3  10   1      298.51      309.21     59.76 o 
  -2  10   1      137.69       97.40     47.56 o 
  -1  10   1        2.16       29.63     29.73 o 
   0  10   1      164.69      165.10     59.65 o 
   1  10   1      496.38      379.45    198.33 o 
   2  10   1      533.89      580.48     72.33 o 
   3  10   1      775.50      777.07     68.13 o 
   4  10   1       90.13       90.29     38.84 o 
   5  10   1      226.86      143.94     53.85 o 
   6  10   1      163.73      105.74     74.21 o 
  -3  11   1      149.58      160.79    127.31 o 
  -2  11   1      611.16      537.88    189.09 o 
  -1  11   1       92.57      114.62     86.61 o 
   0  11   1      228.86      144.15    107.03 o 
   1  11   1       14.88       -2.46     39.74 o 
   2  11   1        6.46       19.53     26.39 o 
   3  11   1        3.01       18.71     29.50 o 
 -12   0   2      389.02      215.85    148.91 o 
 -10   0   2     1398.46     1415.78     82.07 o 
  -8   0   2     7267.26     7681.25    583.44 o 
  -6   0   2      537.03      574.37     63.34 o 
  -4   0   2     1675.20     1490.98     33.71 o 
  -2   0   2     8734.68     7924.64     78.50 o 
   0   0   2     1212.77     1089.12     29.31 o 
   2   0   2     1022.80      869.03     21.57 o 
   4   0   2     5590.58     5017.04     66.90 o 
   6   0   2     3115.24     3136.33    141.05 o 
   8   0   2       18.67       16.86     17.06 o 
  10   0   2      359.73      427.00     62.49 o 
 -12   1   2       21.55       22.54     18.56 o 
 -11   1   2      151.20      111.86     55.18 o 
 -10   1   2       34.71       50.23     21.67 o 
  -9   1   2      595.44      532.58     41.74 o 
  -8   1   2       78.66       99.15     33.81 o 
  -7   1   2     3002.88     2929.11     84.20 o 
  -6   1   2       69.85      160.28     28.23 o 
  -5   1   2     8500.64     8540.19    136.71 o 
  -4   1   2      480.59      612.57     73.12 o 
  -3   1   2      743.27      736.16     15.03 o 
  -2   1   2      332.40      542.24     28.13 o 
  -1   1   2    14471.81    13623.69    101.85 o 
   0   1   2        0.77       11.59      2.31 o 
   1   1   2    24523.83    22576.21    135.44 o 
   2   1   2       12.59       26.01      4.22 o 
   3   1   2     4761.90     4625.57     29.00 o 
   4   1   2      978.33     1372.68    155.25 o 
   5   1   2      227.37      249.15     15.71 o 
   6   1   2        5.96       16.69     13.91 o 
   7   1   2     2622.29     2588.94     79.95 o 
   8   1   2     1781.36     1777.94     73.11 o 
   9   1   2     2198.55     2218.73     90.13 o 
  10   1   2      178.69      231.81     54.87 o 
  11   1   2      357.86      378.22     63.00 o 
 -11   2   2      102.73       80.50     31.62 o 
 -10   2   2     1844.25     2004.48     77.15 o 
  -9   2   2      327.26      396.72     60.83 o 
  -8   2   2     1363.94     1395.50     58.95 o 
  -7   2   2      172.93      259.06     40.99 o 
  -6   2   2       12.81       23.60     11.60 o 
  -5   2   2      146.07      123.40     18.42 o 
  -4   2   2    11596.87    12217.15    120.19 o 
  -3   2   2     2116.99     2223.73     22.51 o 
  -2   2   2    27383.39    26013.84    456.47 o 
  -1   2   2     4862.97     5343.91     58.76 o 
   0   2   2     2464.24     2357.04     18.56 o 
   1   2   2      876.07      939.22     20.69 o 
   2   2   2     4802.02     4710.66     28.23 o 
   3   2   2       69.23      502.62    152.71 o 
   4   2   2     7433.06     7335.58     89.42 o 
   5   2   2        1.28       14.63      7.98 o 
   6   2   2     4216.29     3949.66     88.31 o 
   7   2   2       95.82      103.63     26.27 o 
   8   2   2       42.57       42.41     15.29 o 
   9   2   2      176.34      160.31     56.11 o 
  10   2   2      217.15      185.65     42.05 o 
  11   2   2        1.99       19.24     21.69 o 
 -11   3   2       78.42       89.37     39.30 o 
 -10   3   2       22.99       44.54     20.69 o 
  -9   3   2      468.17      447.23     62.09 o 
  -8   3   2      369.31      352.25     46.28 o 
  -7   3   2     4268.08     4062.98    277.79 o 
  -6   3   2        2.87       18.29      9.09 o 
  -5   3   2     2858.19     2766.80     49.28 o 
  -4   3   2      420.18      443.14     20.29 o 
  -3   3   2      122.89      131.09     11.67 o 
  -2   3   2       71.24      169.33     13.27 o 
  -1   3   2     1309.51     1252.56     12.76 o 
   0   3   2     1806.32     2150.29     34.37 o 
   1   3   2    12543.36    12475.64    157.48 o 
   2   3   2      796.38      782.75     17.08 o 
   3   3   2     7691.15     7531.33     77.04 o 
   4   3   2     1107.98     1290.21     23.95 o 
   5   3   2       12.12       22.40      5.66 o 
   6   3   2      115.87      141.12     21.09 o 
   7   3   2     1759.52     1832.25     73.31 o 
   8   3   2      396.95      410.18     43.77 o 
   9   3   2     2396.78     2525.21     66.09 o 
  10   3   2      137.10      124.35     71.70 o 
  11   3   2      336.40      315.40     38.46 o 
 -11   4   2       95.28       98.19     45.40 o 
 -10   4   2     1253.69     1312.40     75.10 o 
  -9   4   2      246.96      273.62     67.99 o 
  -8   4   2      145.63      182.97     44.38 o 
  -7   4   2      852.29      888.69     49.49 o 
  -6   4   2       95.14       81.69     18.31 o 
  -5   4   2      210.09      192.68     16.46 o 
  -4   4   2     5099.59     5048.50     72.56 o 
  -3   4   2     4412.63     4528.52     66.37 o 
  -2   4   2     2796.95     2601.24     47.64 o 
  -1   4   2     1133.85     1309.32     53.68 o 
   0   4   2     3216.37     3229.07     25.25 o 
   1   4   2     1455.25     1536.53     41.26 o 
   2   4   2      230.56      212.39     15.70 o 
   3   4   2      343.40      368.37     75.46 o 
   4   4   2     3885.39     3876.67     58.64 o 
   5   4   2      358.96      380.80     15.78 o 
   6   4   2     2238.88     2234.02     80.51 o 
   7   4   2      450.47      415.29     35.34 o 
   8   4   2      747.51      716.13     59.30 o 
   9   4   2       17.67       34.85     21.22 o 
  10   4   2      246.57      243.66     59.74 o 
  11   4   2       97.84       75.75     37.78 o 
 -10   5   2       23.06        5.98     19.13 o 
  -9   5   2       93.77       80.28     36.64 o 
  -8   5   2        3.48       30.81     26.53 o 
  -7   5   2     3017.97     3307.88     94.77 o 
  -6   5   2      823.09      847.05     39.55 o 
  -5   5   2     2844.99     2636.25     94.78 o 
  -4   5   2      719.61      692.52     23.52 o 
  -3   5   2      211.07      160.57     13.49 o 
  -2   5   2      253.44      512.09     49.21 o 
  -1   5   2     6553.06     6721.79     65.27 o 
   0   5   2     1815.07     1849.66     22.44 o 
   1   5   2     9368.21     8988.32    199.40 o 
   2   5   2     2382.47     2325.63     74.85 o 
   3   5   2     3408.62     3466.59     74.98 o 
   4   5   2      195.27      262.82     48.00 o 
   5   5   2       39.01       38.39     14.39 o 
   6   5   2      869.30      907.00     44.09 o 
   7   5   2     1829.72     2079.09     76.08 o 
   8   5   2      100.67      169.80     42.78 o 
   9   5   2      776.48      881.10     87.00 o 
  10   5   2      196.84      186.29    122.92 o 
 -10   6   2      392.78      429.23     75.60 o 
  -9   6   2      122.15      184.83     74.03 o 
  -8   6   2      441.85      452.28     84.07 o 
  -7   6   2      107.74       70.15     34.12 o 
  -6   6   2       10.11       41.71     22.96 o 
  -5   6   2      229.70      225.71     43.21 o 
  -4   6   2      959.55      793.03     36.20 o 
  -3   6   2      905.43      858.99     36.12 o 
  -2   6   2     3570.69     3491.83     69.54 o 
  -1   6   2       43.56       74.27     14.04 o 
   0   6   2     1090.48     1012.60     30.37 o 
   1   6   2      490.10      494.24     26.23 o 
   2   6   2       91.10       73.38     10.56 o 
   3   6   2     1256.44     1393.24     51.08 o 
   4   6   2     3193.23     3362.75     81.40 o 
   5   6   2       10.60       17.62     20.26 o 
   6   6   2     1009.84     1058.07     63.74 o 
   7   6   2      125.99      151.60     60.98 o 
   8   6   2      308.66      331.02    119.39 o 
   9   6   2       21.92       25.55     21.18 o 
  10   6   2      107.82      119.63     51.08 o 
  -9   7   2      364.17      325.80    146.32 o 
  -8   7   2       69.24       67.73     27.67 o 
  -7   7   2     1441.81     1509.88    119.46 o 
  -6   7   2     1068.66     1114.79    106.68 o 
  -5   7   2     1506.30     1619.20    148.64 o 
  -4   7   2      868.40      938.73     39.26 o 
  -3   7   2        0.68        3.68      2.28 o 
  -2   7   2       34.49       46.40     11.84 o 
  -1   7   2      421.32      424.91     21.29 o 
   0   7   2     2709.66     2694.17     68.85 o 
   1   7   2     1266.80     1385.12     35.75 o 
   2   7   2      382.41      374.06     22.64 o 
   3   7   2      373.76      335.78     61.39 o 
   4   7   2      244.39      286.89     57.47 o 
   5   7   2       14.24       27.61     19.64 o 
   6   7   2      394.07      460.60    118.90 o 
   7   7   2      749.88      844.07    108.38 o 
   8   7   2      623.15      748.42     61.06 o 
   9   7   2      324.80      332.26     74.01 o 
  -8   8   2      150.83      142.07     59.39 o 
  -7   8   2      404.43      460.17     61.14 o 
  -6   8   2       58.01       61.96     33.12 o 
  -5   8   2       51.00       21.45     22.77 o 
  -4   8   2      948.55      908.61     56.85 o 
  -3   8   2      158.67      209.85     41.27 o 
  -2   8   2     3281.07     2992.44    239.13 o 
  -1   8   2      576.22      573.94     36.33 o 
   0   8   2      234.32      209.68     20.35 o 
   1   8   2        3.38       16.33     13.63 o 
   2   8   2      586.56      643.24     55.87 o 
   3   8   2       92.90      147.45     43.84 o 
   4   8   2      799.87      784.04     50.12 o 
   5   8   2      543.90      592.76     95.51 o 
   6   8   2     1212.79     1266.26     78.60 o 
   7   8   2        1.96       15.51     17.22 o 
   8   8   2       47.31       31.17     26.76 o 
  -7   9   2      399.25      418.97     49.16 o 
  -6   9   2      482.17      514.32     71.05 o 
  -5   9   2      419.72      481.65     55.52 o 
  -4   9   2      169.85      166.59     48.54 o 
  -3   9   2       71.27       69.35     26.31 o 
  -2   9   2        4.28        9.69      9.49 o 
  -1   9   2      349.65      332.80     71.55 o 
   0   9   2      886.82      901.39     49.82 o 
   1   9   2     1153.64     1136.61     49.38 o 
   2   9   2      433.48      492.90     52.79 o 
   3   9   2      360.76      299.32     55.03 o 
   4   9   2        0.37       14.22     17.90 o 
   5   9   2       38.46       21.62     20.67 o 
   6   9   2      348.27      290.34    106.75 o 
   7   9   2        4.22       22.21     16.87 o 
  -6  10   2      293.98      184.99     98.48 o 
  -5  10   2       18.13       22.65     25.15 o 
  -4  10   2      640.52      613.08    109.56 o 
  -3  10   2      167.83      168.63     78.07 o 
  -2  10   2      292.71      260.62     63.58 o 
  -1  10   2      205.71      257.49     81.30 o 
   0  10   2      355.58      330.63     89.06 o 
   1  10   2        6.16       15.48     16.47 o 
   2  10   2      125.62       96.25     36.43 o 
   3  10   2       76.51       92.43     35.74 o 
   4  10   2      475.90      493.44     58.57 o 
   5  10   2      609.55      702.93     49.22 o 
  -3  11   2        0.03        3.05     31.50 o 
  -2  11   2        2.77       13.79     28.55 o 
  -1  11   2      161.00      173.14     92.75 o 
   0  11   2      127.46      175.56     58.68 o 
   1  11   2       94.50       77.85     52.71 o 
   2  11   2      123.78      121.97    107.11 o 
   3  11   2      461.74      287.02    191.57 o 
 -11   0   3      135.18      102.20     65.84 o 
  -9   0   3      596.00      575.04     61.43 o 
  -7   0   3     1026.85      938.43     76.46 o 
  -5   0   3     3401.59     3082.34    135.35 o 
  -3   0   3     2691.02     2850.60     41.62 o 
  -1   0   3     1010.31     1212.80     27.98 o 
   1   0   3    13990.09    13117.63    134.88 o 
   3   0   3     1797.98     1908.65     27.39 o 
   5   0   3     1117.22      876.90     57.17 o 
   7   0   3    10350.40    10527.13    186.70 o 
   9   0   3     3014.48     3060.91    157.73 o 
  11   0   3        6.78       12.09     17.85 o 
 -12   1   3     1013.62     1043.47     83.47 o 
 -11   1   3        0.16       19.61     15.64 o 
 -10   1   3      512.46      443.86     53.16 o 
  -9   1   3       55.25       60.66     18.84 o 
  -8   1   3       30.52       45.41     19.98 o 
  -7   1   3        0.12       17.73     19.05 o 
  -6   1   3      770.52      659.57     39.67 o 
  -5   1   3      129.40      217.14     29.72 o 
  -4   1   3     6570.39     6289.22     94.47 o 
  -3   1   3        1.79        5.89      5.56 o 
  -2   1   3     1863.62     1755.12     37.68 o 
  -1   1   3     8837.29     8334.47     74.37 o 
   0   1   3     2929.63     2756.70     24.00 o 
   1   1   3      209.57      200.54      6.02 o 
   2   1   3     3674.32     3567.85     33.38 o 
   3   1   3      753.79      771.25     13.77 o 
   4   1   3    11006.58    10649.53    104.99 o 
   5   1   3       77.08      101.93     16.06 o 
   6   1   3     1454.29     1388.01     48.36 o 
   7   1   3       47.85      101.96     30.51 o 
   8   1   3      343.55      301.57     38.57 o 
   9   1   3      470.24      447.18     49.31 o 
  10   1   3      984.72     1059.76     75.05 o 
  11   1   3       60.06       43.52     22.43 o 
 -11   2   3      286.92      221.38     44.67 o 
 -10   2   3       44.69       43.29     16.64 o 
  -9   2   3      603.31      589.09     53.49 o 
  -8   2   3        3.71       23.49     15.43 o 
  -7   2   3     3730.18     3686.71     84.43 o 
  -6   2   3      108.49      106.42     32.00 o 
  -5   2   3      240.81      207.27     20.04 o 
  -4   2   3      800.03      894.27     22.81 o 
  -3   2   3       18.57      100.65     44.01 o 
  -2   2   3      605.91      566.51     11.99 o 
  -1   2   3    10305.75     9667.51     66.65 o 
   0   2   3     3242.87     3290.66     20.49 o 
   1   2   3     8754.45     8353.29     71.42 o 
   2   2   3       68.29       81.46      6.00 o 
   3   2   3     1735.76     2007.74     26.98 o 
   4   2   3       20.94       32.08      7.59 o 
   5   2   3     1089.84     1010.13     29.68 o 
   6   2   3      894.87      886.81     50.21 o 
   7   2   3     1814.56     1832.99     67.27 o 
   8   2   3       13.25       22.53     14.79 o 
   9   2   3      761.63      738.73     43.00 o 
  10   2   3        8.30        9.32     17.03 o 
  11   2   3        2.00       17.78     16.05 o 
 -11   3   3       54.35       70.95     29.10 o 
 -10   3   3     1531.67     1599.06     96.86 o 
  -9   3   3       91.87      112.19     37.99 o 
  -8   3   3      419.56      394.12     58.26 o 
  -7   3   3      126.19      132.92     43.76 o 
  -6   3   3     1914.65     1972.91     54.45 o 
  -5   3   3      674.76      715.30     27.51 o 
  -4   3   3     5123.44     4645.86    103.29 o 
  -3   3   3      174.38      230.25     14.55 o 
  -2   3   3    13600.72    13752.77    173.31 o 
  -1   3   3      170.79      190.62     10.26 o 
   0   3   3      302.91      283.22      8.07 o 
   1   3   3      828.06     1021.99     20.72 o 
   2   3   3     3644.82     3355.03     33.75 o 
   3   3   3       41.10      104.09     13.30 o 
   4   3   3     4204.66     4005.76     94.45 o 
   5   3   3       31.34       40.29     11.26 o 
   6   3   3     5059.45     5166.30     96.20 o 
   7   3   3      914.84      899.08     49.25 o 
   8   3   3      294.29      311.11     53.00 o 
   9   3   3       17.31       15.83     11.34 o 
  10   3   3      804.21      787.05     65.10 o 
  11   3   3      202.97      197.98     41.72 o 
 -11   4   3       21.81       29.90     27.08 o 
 -10   4   3        4.85        6.97     32.06 o 
  -9   4   3     1198.74     1200.97    141.62 o 
  -8   4   3       64.19       47.64     17.96 o 
  -7   4   3     1086.98     1180.87     60.38 o 
  -6   4   3       73.29       84.49     16.00 o 
  -5   4   3      488.17      583.15     36.07 o 
  -4   4   3       11.60       29.00      8.40 o 
  -3   4   3        6.34       16.47      4.62 o 
  -2   4   3      799.64      863.25     17.97 o 
  -1   4   3     3883.64     3853.75     47.08 o 
   0   4   3      709.98      835.26     47.45 o 
   1   4   3     2247.40     2007.11     23.71 o 
   2   4   3      217.88      153.50     10.37 o 
   3   4   3     1794.28     1184.07    210.33 o 
   4   4   3      837.76      947.29     25.77 o 
   5   4   3       61.69       63.28     10.57 o 
   6   4   3      201.15      183.63     20.27 o 
   7   4   3     1345.58     1554.31     48.51 o 
   8   4   3        6.94        8.72     17.06 o 
   9   4   3     1203.93     1311.17     90.91 o 
  10   4   3       17.30       19.20     15.25 o 
  11   4   3      164.73      109.12    107.87 o 
 -10   5   3      459.19      497.38     64.27 o 
  -9   5   3      341.39      375.03    125.04 o 
  -8   5   3       36.10       43.58     25.07 o 
  -7   5   3       47.80       32.98     13.95 o 
  -6   5   3     1328.24     1220.43     49.67 o 
  -5   5   3      799.21      844.50     46.58 o 
  -4   5   3     6143.86     6375.21    182.79 o 
  -3   5   3     1408.09     1368.67     43.13 o 
  -2   5   3     3288.44     3099.58     50.89 o 
  -1   5   3     1305.89     1463.71     23.10 o 
   0   5   3       59.61       56.96      8.05 o 
   1   5   3       87.57       98.78     15.46 o 
   2   5   3     2790.30     2655.35     69.19 o 
   3   5   3      382.23      358.72     32.91 o 
   4   5   3     2759.22     2725.49     77.21 o 
   5   5   3      442.85      455.94     26.10 o 
   6   5   3      650.26      621.31     36.15 o 
   7   5   3        7.32       20.64     13.82 o 
   8   5   3       68.29       87.75     31.71 o 
   9   5   3      319.53      275.83    119.73 o 
  10   5   3      135.04      148.80     65.22 o 
 -10   6   3        4.95       24.38     17.93 o 
  -9   6   3      787.19      762.56    106.74 o 
  -8   6   3      198.14      193.23     68.47 o 
  -7   6   3      706.36      738.54     88.06 o 
  -6   6   3       73.13       49.47     22.48 o 
  -5   6   3      858.64      898.40     42.35 o 
  -4   6   3      641.03      629.28     31.85 o 
  -3   6   3     1073.59      998.81     40.96 o 
  -2   6   3        6.13       26.70      7.58 o 
  -1   6   3     1913.00     1793.18     76.42 o 
   0   6   3       18.14       19.21      4.54 o 
   1   6   3     4957.36     5037.51     81.51 o 
   2   6   3      550.03      544.60     34.32 o 
   3   6   3       77.79       52.99     20.06 o 
   4   6   3      748.38      682.40     55.45 o 
   5   6   3      646.32      687.15     74.40 o 
   6   6   3      104.36      168.70     58.33 o 
   7   6   3     1390.58     1396.34     76.93 o 
   8   6   3      227.53      297.64     86.13 o 
   9   6   3      956.43     1097.60     73.46 o 
  10   6   3        0.00       14.18     19.79 o 
  -9   7   3      249.89      234.29    109.34 o 
  -8   7   3       33.16       37.81     30.56 o 
  -7   7   3        1.45       18.19     18.42 o 
  -6   7   3      462.88      450.79     65.52 o 
  -5   7   3       23.83       29.00     12.50 o 
  -4   7   3      256.14      258.11     21.24 o 
  -3   7   3      458.55      436.50     25.68 o 
  -2   7   3      215.75      199.66     19.39 o 
  -1   7   3      541.09      559.90     22.85 o 
   0   7   3        1.62       16.62      7.21 o 
   1   7   3       77.68       81.95     17.64 o 
   2   7   3      332.99      296.19     40.07 o 
   3   7   3      516.10      649.13     55.17 o 
   4   7   3     2787.10     3025.71    101.33 o 
   5   7   3      899.49      894.30     93.83 o 
   6   7   3     1116.96     1048.64     74.50 o 
   7   7   3       58.78       46.99     25.60 o 
   8   7   3       87.52       72.16     29.33 o 
   9   7   3       59.25       45.56     24.96 o 
  -8   8   3        5.07       17.41     13.76 o 
  -7   8   3      893.40      954.89    103.42 o 
  -6   8   3      485.19      454.53    120.20 o 
  -5   8   3      115.51      126.82     40.11 o 
  -4   8   3        2.13       22.36     15.35 o 
  -3   8   3      144.64      119.76     33.90 o 
  -2   8   3      134.49      149.49     18.90 o 
  -1   8   3     1313.62     1353.43     53.51 o 
   0   8   3      341.10      358.45     30.25 o 
   1   8   3     2216.93     2384.85     67.60 o 
   2   8   3       89.30       90.90     29.54 o 
   3   8   3      396.56      349.97     49.46 o 
   4   8   3      164.34      149.22     42.06 o 
   5   8   3      303.26      307.62     54.65 o 
   6   8   3      271.32      329.27     77.41 o 
   7   8   3      433.39      435.70     68.79 o 
   8   8   3      320.79      436.65    101.41 o 
  -7   9   3       14.76       13.18     14.43 o 
  -6   9   3       89.22       69.13     34.80 o 
  -5   9   3       65.51       89.16     42.03 o 
  -4   9   3      743.15      643.94     75.24 o 
  -3   9   3      251.95      303.90     56.16 o 
  -2   9   3      442.43      485.99     82.25 o 
  -1   9   3      259.95      195.79     29.63 o 
   0   9   3       22.59       21.57     10.24 o 
   1   9   3       14.99       48.79     18.37 o 
   2   9   3      391.19      432.46     43.84 o 
   3   9   3      299.64      339.23     40.02 o 
   4   9   3      799.92      783.65     56.91 o 
   5   9   3      187.26      174.38     57.22 o 
   6   9   3      246.48      206.36     90.58 o 
   7   9   3       30.45       26.65     20.57 o 
  -6  10   3      532.16      452.41    294.19 o 
  -5  10   3       13.88       14.10     34.43 o 
  -4  10   3        1.24       18.91     23.99 o 
  -3  10   3       72.80       74.20     37.81 o 
  -2  10   3      139.32      115.66     58.26 o 
  -1  10   3      903.44      949.10     89.93 o 
   0  10   3       88.54      141.76     74.87 o 
   1  10   3       86.95       59.76     27.76 o 
   2  10   3      145.32      147.82     61.72 o 
   3  10   3      127.67       81.18     34.71 o 
   4  10   3       46.23       24.97     17.90 o 
   5  10   3        4.76       14.10     15.38 o 
  -3  11   3      225.75      187.40    125.02 o 
  -2  11   3      119.55      113.97     84.13 o 
  -1  11   3      110.72      106.25     64.01 o 
   0  11   3       50.06       59.09     47.82 o 
   1  11   3        0.97       10.40     24.81 o 
   2  11   3      227.55      165.33    126.78 o 
   3  11   3      550.63      558.81     95.22 o 
 -12   0   4      212.38      191.73     49.99 o 
 -10   0   4      670.99      667.42     93.72 o 
  -8   0   4      258.02      262.52     87.29 o 
  -6   0   4    14900.09    15253.16    309.03 o 
  -4   0   4     9338.05     7996.33    701.14 o 
  -2   0   4      419.08      433.76     25.76 o 
   0   0   4    53189.57    51125.20    606.08 o 
   2   0   4    17698.68    17620.23    245.51 o 
   4   0   4     1463.17     1166.15     35.11 o 
   6   0   4        7.87       17.60     15.00 o 
   8   0   4      586.31      584.43     65.12 o 
  10   0   4      653.21      699.69     73.59 o 
 -11   1   4      227.85      168.27     52.28 o 
 -10   1   4       21.43       20.17     17.91 o 
  -9   1   4     2058.92     1960.17     85.52 o 
  -8   1   4      815.31      809.91     57.01 o 
  -7   1   4     2255.06     2247.30     70.62 o 
  -6   1   4       20.90       32.40     12.73 o 
  -5   1   4        0.12        6.79      8.72 o 
  -4   1   4        7.50       10.86      6.33 o 
  -3   1   4     2417.89     2293.17     34.05 o 
  -2   1   4     1443.74     1511.30     27.19 o 
  -1   1   4    15968.61    15696.79    132.96 o 
   0   1   4     7149.87     6982.29     57.76 o 
   1   1   4    10578.33     9974.21    179.97 o 
   2   1   4       38.84       45.45      5.72 o 
   3   1   4      235.84      197.51      9.97 o 
   4   1   4      752.00      842.58     21.27 o 
   5   1   4     2935.28     2703.10     58.62 o 
   6   1   4      451.14      478.60     38.72 o 
   7   1   4     4022.97     4024.50     88.81 o 
   8   1   4       89.06      101.01     31.37 o 
   9   1   4      229.74      231.64     72.97 o 
  10   1   4       40.11       41.75     19.14 o 
  11   1   4       43.18       48.24     22.27 o 
 -11   2   4       55.25       53.02     24.19 o 
 -10   2   4      381.11      383.60     69.99 o 
  -9   2   4        0.77       15.29     16.51 o 
  -8   2   4     1102.32     1038.36     51.94 o 
  -7   2   4      751.57      751.28     41.27 o 
  -6   2   4     3534.57     3367.65     91.07 o 
  -5   2   4      224.02      214.50     21.49 o 
  -4   2   4     5622.13     5746.37    261.01 o 
  -3   2   4      176.68      161.57     11.77 o 
  -2   2   4      343.23      296.68     11.29 o 
  -1   2   4     1746.50     1747.29     15.85 o 
   0   2   4     4946.53     4795.66     33.72 o 
   1   2   4      633.88      579.64     11.33 o 
   2   2   4     5411.39     5004.34     37.12 o 
   3   2   4      315.55      286.87     11.69 o 
   4   2   4     2361.41     2285.65     60.81 o 
   5   2   4        4.01       18.19      7.89 o 
   6   2   4       12.29       30.18     11.84 o 
   7   2   4      988.22      934.90     41.12 o 
   8   2   4     1132.13     1126.97     47.75 o 
   9   2   4        3.21       18.97     15.73 o 
  10   2   4     1077.52     1094.34     48.13 o 
  11   2   4       39.83       36.72     20.55 o 
 -11   3   4      295.30      175.19    108.08 o 
 -10   3   4       38.88       14.97     12.60 o 
  -9   3   4     1888.65     2024.08     63.93 o 
  -8   3   4       61.99       61.90     27.07 o 
  -7   3   4     1869.86     1976.48     92.17 o 
  -6   3   4      940.96      955.18     56.50 o 
  -5   3   4      259.45      246.25     27.93 o 
  -4   3   4      663.81      804.53     33.01 o 
  -3   3   4    11428.14    11887.12    254.08 o 
  -2   3   4     1416.26     1291.76     19.06 o 
  -1   3   4     7408.51     6937.38     46.30 o 
   0   3   4      703.36      753.52     12.88 o 
   1   3   4     1980.57     1911.84     18.91 o 
   2   3   4      395.23      398.44     10.95 o 
   3   3   4      379.02      328.17     11.12 o 
   4   3   4      210.29      245.91     14.81 o 
   5   3   4     6703.77     6807.89     95.80 o 
   6   3   4       97.23       98.98     24.61 o 
   7   3   4      876.06      851.56     54.22 o 
   8   3   4       38.78       45.71     22.41 o 
   9   3   4      224.35      182.45     77.74 o 
  10   3   4       16.61       19.37     15.45 o 
  11   3   4       93.35       72.46     56.79 o 
 -11   4   4      125.93      130.20     66.75 o 
 -10   4   4       20.51       44.16     27.29 o 
  -9   4   4       43.83       27.44     17.52 o 
  -8   4   4       22.64       25.90     13.59 o 
  -7   4   4      694.01      640.31     47.23 o 
  -6   4   4     1885.88     1848.51     95.76 o 
  -5   4   4       41.93       40.42     12.24 o 
  -4   4   4     4249.92     4195.17     79.34 o 
  -3   4   4       69.75       88.51     11.70 o 
  -2   4   4      326.25      314.73     13.60 o 
  -1   4   4      127.18      132.21     11.85 o 
   0   4   4       81.55       60.08      8.16 o 
   1   4   4     1132.02     1337.48     17.09 o 
   2   4   4     7697.16     8027.42    152.68 o 
   3   4   4      384.40      346.65     11.33 o 
   4   4   4     4012.40     4032.57     61.88 o 
   5   4   4       67.00       63.20     12.87 o 
   6   4   4       19.76       16.16     10.28 o 
   7   4   4      173.39      163.53     30.10 o 
   8   4   4     1076.93     1079.54     62.74 o 
   9   4   4      216.66      302.17     55.16 o 
  10   4   4     1482.55     1657.03    128.06 o 
 -10   5   4       16.91       30.15     25.84 o 
  -9   5   4     1445.82     1596.51    104.03 o 
  -8   5   4      789.32      760.69    105.40 o 
  -7   5   4     1542.47     1557.91     88.94 o 
  -6   5   4      643.87      727.29     47.33 o 
  -5   5   4      121.00       90.95     25.18 o 
  -4   5   4       24.44       43.05     11.35 o 
  -3   5   4      775.57      677.41     29.96 o 
  -2   5   4      563.29      531.60     17.77 o 
  -1   5   4     6192.53     6335.67     88.96 o 
   0   5   4       55.22       58.52      9.26 o 
   1   5   4      967.61      927.80     36.44 o 
   2   5   4       37.37       64.28     10.77 o 
   3   5   4      741.96      813.45     39.07 o 
   4   5   4      803.05      829.60     53.99 o 
   5   5   4     1267.07     1310.41     43.62 o 
   6   5   4       35.10       21.99     10.61 o 
   7   5   4     1564.79     1690.61     69.07 o 
   8   5   4        3.71       14.27     25.18 o 
   9   5   4      114.77       88.96     39.12 o 
  10   5   4       82.17       77.66     42.99 o 
 -10   6   4       45.21       30.00     31.38 o 
  -9   6   4       67.48       67.23     30.45 o 
  -8   6   4      426.55      353.98    116.85 o 
  -7   6   4       82.60       51.44     23.08 o 
  -6   6   4     1966.01     1849.57     72.33 o 
  -5   6   4     3051.65     3049.33    187.22 o 
  -4   6   4     1412.65     1469.99     60.07 o 
  -3   6   4        5.84       12.81      4.22 o 
  -2   6   4       56.93       61.36     11.84 o 
  -1   6   4       11.67       14.47      4.32 o 
   0   6   4      610.29      622.29     23.85 o 
   1   6   4      446.99      391.42     28.13 o 
   2   6   4     3852.70     3901.39     86.97 o 
   3   6   4       33.37       51.24     14.39 o 
   4   6   4     2000.74     1990.45     79.04 o 
   5   6   4      111.13       90.97     31.03 o 
   6   6   4       82.85       63.12     24.25 o 
   7   6   4      188.88      185.30     69.29 o 
   8   6   4      252.28      291.80     55.71 o 
   9   6   4      318.40      347.32     73.91 o 
  -9   7   4      449.36      467.81     72.50 o 
  -8   7   4      423.04      564.31     72.21 o 
  -7   7   4      434.33      434.53     92.09 o 
  -6   7   4      355.72      367.47    117.75 o 
  -5   7   4      131.07      118.02     30.66 o 
  -4   7   4       53.27       67.72     22.07 o 
  -3   7   4     2754.08     2689.46     83.66 o 
  -2   7   4      674.08      628.59     41.12 o 
  -1   7   4     4146.52     4063.00     56.39 o 
   0   7   4     1221.61     1260.37     38.58 o 
   1   7   4      259.27      233.18     17.51 o 
   2   7   4       13.60       20.51      6.74 o 
   3   7   4       13.39       24.47     13.11 o 
   4   7   4      198.27      246.73     45.29 o 
   5   7   4      537.16      605.62     85.37 o 
   6   7   4      638.28      742.83     53.95 o 
   7   7   4     1301.55     1448.98     70.71 o 
   8   7   4        2.10       14.57     16.32 o 
   9   7   4      312.17      199.00    125.05 o 
  -8   8   4      253.36      173.67     80.86 o 
  -7   8   4      164.33      151.58     55.51 o 
  -6   8   4      631.03      675.28     77.73 o 
  -5   8   4      160.91      168.91     70.25 o 
  -4   8   4     1311.99     1465.91     67.39 o 
  -3   8   4      482.79      491.51     36.24 o 
  -2   8   4      552.10      526.89     24.99 o 
  -1   8   4      606.70      538.10     31.86 o 
   0   8   4      716.65      739.02     40.94 o 
   1   8   4      302.37      357.33     34.02 o 
   2   8   4     1145.63     1159.73     62.66 o 
   3   8   4      837.18      836.14     54.94 o 
   4   8   4      882.90      924.73     75.65 o 
   5   8   4       27.65       17.34     18.92 o 
   6   8   4       11.46       22.49     13.62 o 
   7   8   4       24.79       22.41     21.75 o 
   8   8   4      171.77      166.78    103.33 o 
  -7   9   4       33.93       32.08     20.20 o 
  -6   9   4       30.84       48.10     22.50 o 
  -5   9   4      110.56       96.97     37.11 o 
  -4   9   4        0.65        2.26     13.04 o 
  -3   9   4      890.66      887.44     78.29 o 
  -2   9   4      414.67      456.53    101.00 o 
  -1   9   4      200.86      204.13     52.42 o 
   0   9   4      155.12      196.66     36.61 o 
   1   9   4       80.23       80.00     28.20 o 
   2   9   4       64.07       60.56     23.71 o 
   3   9   4       21.78       22.90     16.63 o 
   4   9   4       37.46       55.90     23.00 o 
   5   9   4      243.69      234.39     70.86 o 
   6   9   4      468.66      469.40     98.40 o 
   7   9   4      163.20      114.03     58.70 o 
  -5  10   4      236.85      246.14     75.22 o 
  -4  10   4      377.89      339.07     74.73 o 
  -3  10   4      664.86      689.14     77.36 o 
  -2  10   4       54.58       36.71     30.18 o 
  -1  10   4       21.00       25.13     33.30 o 
   0  10   4      112.97       93.55     39.34 o 
   1  10   4      914.53      919.83     71.71 o 
   2  10   4      406.40      320.01     78.25 o 
   3  10   4      334.63      412.31     59.02 o 
   4  10   4      396.57      359.47     52.22 o 
   5  10   4       36.71       37.81     22.80 o 
  -3  11   4      106.41       83.50     56.49 o 
  -2  11   4       39.53       44.06     31.82 o 
  -1  11   4      168.26      130.31     82.70 o 
   0  11   4      250.72      213.05    122.29 o 
   1  11   4      286.21      264.53     94.69 o 
   2  11   4        8.72       23.01     27.62 o 
   3  11   4       48.51       39.83     29.06 o 
 -11   0   5      610.09      611.73     70.21 o 
  -9   0   5      888.02      869.16     92.87 o 
  -7   0   5      424.71      382.39     55.42 o 
  -5   0   5     1018.61     1017.01     55.60 o 
  -3   0   5    10437.60     9806.60    350.93 o 
  -1   0   5    63837.77    58194.95   3363.44 o 
   1   0   5      289.51      246.11     13.25 o 
   3   0   5     2964.60     2882.47     44.16 o 
   5   0   5     7201.24     6957.18    148.52 o 
   7   0   5      262.77      245.06     46.79 o 
   9   0   5        8.67       14.40     20.42 o 
  11   0   5      446.66      402.58     56.23 o 
 -11   1   5       26.25       28.40     16.34 o 
 -10   1   5       16.16       20.18     12.74 o 
  -9   1   5       91.89      101.68     31.67 o 
  -8   1   5      741.97      719.04     60.26 o 
  -7   1   5        0.11       19.09     13.74 o 
  -6   1   5     2393.92     2225.11     62.11 o 
  -5   1   5      477.63      525.01     36.19 o 
  -4   1   5     2148.96     1891.98     59.34 o 
  -3   1   5       20.37       42.23     10.13 o 
  -2   1   5        7.06       12.67      9.16 o 
  -1   1   5      398.40      361.55     13.79 o 
   0   1   5       69.95       79.98     12.73 o 
   1   1   5     2124.49     2153.06     15.28 o 
   2   1   5    10077.10    10280.47     96.41 o 
   3   1   5     3172.15     3312.51     37.89 o 
   4   1   5     3529.50     3857.74     65.85 o 
   5   1   5       10.63       27.50     12.53 o 
   6   1   5      102.49       97.96     24.02 o 
   7   1   5      368.72      360.17     38.16 o 
   8   1   5     2852.96     2811.73     89.81 o 
   9   1   5      110.53       93.07     32.31 o 
  10   1   5     1228.11     1261.11     58.66 o 
  11   1   5       31.01       24.08     15.20 o 
 -11   2   5      573.38      511.39     42.74 o 
 -10   2   5       11.17       26.93     18.32 o 
  -9   2   5     1057.65     1021.63     57.69 o 
  -8   2   5      786.43      774.39     50.67 o 
  -7   2   5      606.15      561.84     43.58 o 
  -6   2   5        0.62       11.77     13.04 o 
  -5   2   5      254.85      193.55     52.02 o 
  -4   2   5      495.16      530.50     21.82 o 
  -3   2   5     6738.17     6553.04    184.31 o 
  -2   2   5     1053.52      982.04     18.59 o 
  -1   2   5     5181.85     4902.11     45.87 o 
   0   2   5        2.67       87.22     18.73 o 
   1   2   5     2614.75     2574.94     26.44 o 
   2   2   5       63.23       54.83      8.31 o 
   3   2   5     6062.69     6087.58    162.81 o 
   4   2   5       67.19       57.95     11.82 o 
   5   2   5     8197.74     8065.47    145.00 o 
   6   2   5       15.95       12.15     10.10 o 
   7   2   5     3259.31     3258.27    102.00 o 
   8   2   5       36.85       35.20     16.84 o 
   9   2   5       36.84       31.50     20.03 o 
  10   2   5        7.70        8.40     12.04 o 
  11   2   5      632.46      656.21     50.91 o 
 -11   3   5       16.01       19.47     27.49 o 
 -10   3   5       13.06       17.87     20.74 o 
  -9   3   5        0.43        3.04     18.29 o 
  -8   3   5      616.71      579.06    102.44 o 
  -7   3   5       85.12       74.77     24.17 o 
  -6   3   5     3075.67     3139.01     83.46 o 
  -5   3   5      316.26      297.62     31.47 o 
  -4   3   5      716.46      669.64     25.99 o 
  -3   3   5       30.72       28.03      7.44 o 
  -2   3   5       16.35       34.60      8.02 o 
  -1   3   5      611.61      721.80     13.43 o 
   0   3   5     6671.85     6565.81     63.25 o 
   1   3   5      524.25      509.02     12.05 o 
   2   3   5     5045.71     4546.62     40.00 o 
   3   3   5      143.49      163.56     10.68 o 
   4   3   5      694.89      709.46     22.16 o 
   5   3   5       85.62       94.30     15.69 o 
   6   3   5       11.19       13.48      9.41 o 
   7   3   5      128.84      105.72     22.48 o 
   8   3   5     1094.50     1133.13     53.49 o 
   9   3   5       97.23      108.47     44.20 o 
  10   3   5     1019.10     1041.06     58.96 o 
  11   3   5        3.72       14.81     19.66 o 
 -11   4   5      385.70      342.89    104.86 o 
 -10   4   5      144.62      157.39     62.64 o 
  -9   4   5     1351.65     1393.33    170.21 o 
  -8   4   5      236.68      282.42     44.43 o 
  -7   4   5       50.84       83.45     24.39 o 
  -6   4   5       26.84       21.95     11.67 o 
  -5   4   5      889.69      896.39     46.53 o 
  -4   4   5      645.99      598.98     29.12 o 
  -3   4   5     6077.67     5817.14    140.58 o 
  -2   4   5      868.04      822.21     21.26 o 
  -1   4   5     1631.27     1517.68     22.11 o 
   0   4   5      916.23     1035.11     27.86 o 
   1   4   5      124.49      125.47     11.37 o 
   2   4   5       20.88       69.15     10.91 o 
   3   4   5     1974.99     1813.99     24.67 o 
   4   4   5      434.62      467.05     20.28 o 
   5   4   5     3234.50     3242.71     61.00 o 
   6   4   5     1773.47     1786.56     63.77 o 
   7   4   5     1791.59     1584.65    203.29 o 
   8   4   5      123.47      103.20     36.71 o 
   9   4   5       25.34       15.76     16.72 o 
  10   4   5      182.97      186.39     88.75 o 
 -10   5   5       27.41       42.88     22.96 o 
  -9   5   5      122.27       98.02     45.23 o 
  -8   5   5      767.12      846.72     70.30 o 
  -7   5   5       41.19       23.51     14.76 o 
  -6   5   5     1304.85     1498.46     57.72 o 
  -5   5   5      106.34       96.98     23.42 o 
  -4   5   5     1321.46     1262.53     54.96 o 
  -3   5   5      877.69     1031.04     39.16 o 
  -2   5   5       42.78       30.47      7.02 o 
  -1   5   5       28.69       61.93     12.39 o 
   0   5   5     5742.69     5856.48    140.69 o 
   1   5   5      185.37      190.93     10.88 o 
   2   5   5     1625.43     1626.29     37.67 o 
   3   5   5      102.78       87.40     11.75 o 
   4   5   5     2206.86     2064.72     63.28 o 
   5   5   5      249.38      257.89     30.69 o 
   6   5   5     1410.38     1542.92     63.18 o 
   7   5   5      531.50      519.15     67.78 o 
   8   5   5     1179.31     1296.23    126.37 o 
   9   5   5       47.20       70.86     30.10 o 
  10   5   5      673.48      766.86     96.55 o 
 -10   6   5       69.44      103.89     43.77 o 
  -9   6   5      296.76      279.22     88.91 o 
  -8   6   5      218.13      206.33     74.71 o 
  -7   6   5       44.23       72.47     26.33 o 
  -6   6   5      181.51      185.28     33.80 o 
  -5   6   5      726.47      728.73     36.52 o 
  -4   6   5      158.46      123.35     20.98 o 
  -3   6   5     1020.99     1000.34     41.61 o 
  -2   6   5     1448.93     1464.13     54.86 o 
  -1   6   5     2122.04     2124.91     44.46 o 
   0   6   5      116.64      115.69     13.73 o 
   1   6   5      391.92      366.69     26.83 o 
   2   6   5      189.47      160.14     16.62 o 
   3   6   5       16.60       36.86     17.14 o 
   4   6   5     1755.94     1794.99     74.33 o 
   5   6   5     1366.65     1398.50    105.71 o 
   6   6   5      274.63      333.43     86.49 o 
   7   6   5     1371.49     1498.50     83.58 o 
   8   6   5       39.92       40.31     30.47 o 
   9   6   5       82.95       58.94     34.75 o 
  -9   7   5       26.95       22.97     25.58 o 
  -8   7   5      669.79      692.25     70.72 o 
  -7   7   5      252.02      297.43     96.99 o 
  -6   7   5     1463.48     1411.99     71.53 o 
  -5   7   5      430.82      489.63     36.81 o 
  -4   7   5     1686.85     1785.72     60.98 o 
  -3   7   5      302.73      293.28     33.18 o 
  -2   7   5       56.69       44.26     12.34 o 
  -1   7   5      239.35      248.79     21.48 o 
   0   7   5     2454.98     2639.38     73.39 o 
   1   7   5      181.10      162.26     26.57 o 
   2   7   5     4692.90     4249.12    386.52 o 
   3   7   5      735.42      743.57     61.25 o 
   4   7   5        6.79       16.46     13.68 o 
   5   7   5       34.54       54.05     20.76 o 
   6   7   5       32.26       18.38     14.20 o 
   7   7   5      372.43      431.86    125.78 o 
   8   7   5      440.57      427.53     90.38 o 
   9   7   5       48.34       59.95     53.77 o 
  -8   8   5       27.20       51.33     26.24 o 
  -7   8   5       48.49       74.58     33.44 o 
  -6   8   5      256.23      208.81     56.50 o 
  -5   8   5      440.28      432.04    100.24 o 
  -4   8   5      166.97      190.36     57.93 o 
  -3   8   5      845.27      910.58     43.65 o 
  -2   8   5       52.92       77.21     22.79 o 
  -1   8   5      190.65      179.94     36.10 o 
   0   8   5     1623.54     1774.96     56.37 o 
   1   8   5      186.29      150.88     23.18 o 
   2   8   5       75.45       74.55     23.84 o 
   3   8   5      513.87      526.69     49.99 o 
   4   8   5      125.15      158.06     46.66 o 
   5   8   5      877.75      924.56     88.72 o 
   6   8   5      237.44      247.24     59.10 o 
   7   8   5      324.80      264.20    110.52 o 
   8   8   5      106.42       84.80     51.43 o 
  -7   9   5      107.41      102.38     36.23 o 
  -6   9   5      295.70      294.96     64.37 o 
  -5   9   5      629.88      660.16     69.06 o 
  -4   9   5       87.43      100.14     47.86 o 
  -3   9   5       51.23       68.26     27.11 o 
  -2   9   5        2.00       15.29     21.05 o 
  -1   9   5        2.18        6.39     13.25 o 
   0   9   5      249.49      230.02     30.17 o 
   1   9   5      603.69      617.45     55.70 o 
   2   9   5     1371.42     1526.61     52.48 o 
   3   9   5       48.30       62.99     24.44 o 
   4   9   5      381.16      302.57     51.75 o 
   5   9   5        2.66       15.43     17.00 o 
   6   9   5       15.61       16.72     18.81 o 
  -5  10   5      107.74       78.16     43.73 o 
  -4  10   5      183.77      185.84     58.14 o 
  -3  10   5      550.23      450.27     68.09 o 
  -2  10   5      443.80      332.53    184.30 o 
  -1  10   5      588.94      541.78    113.16 o 
   0  10   5       36.11       69.64     56.05 o 
   1  10   5       59.35       37.58     26.57 o 
   2  10   5       44.05       33.90     22.75 o 
   3  10   5      172.07      163.44     46.16 o 
   4  10   5      126.89      107.56     51.19 o 
   5  10   5      277.57      218.26     63.28 o 
  -2  11   5      194.68      124.08     76.61 o 
  -1  11   5       30.70       41.77     36.93 o 
   0  11   5      420.50      360.43    121.08 o 
   1  11   5       43.34       42.28     41.65 o 
   2  11   5       47.45       39.61     29.90 o 
 -10   0   6     1163.14     1061.73    123.30 o 
  -8   0   6     5293.93     5068.71    144.08 o 
  -6   0   6     1815.52     1710.52     80.91 o 
  -4   0   6     1851.71     1946.86    100.12 o 
  -2   0   6     6090.38     5581.90    170.89 o 
   0   0   6     1621.95     1404.90     91.42 o 
   2   0   6     3571.98     3830.56     52.37 o 
   4   0   6        5.60        4.79     14.13 o 
   6   0   6     2773.09     2589.80     96.33 o 
   8   0   6     1742.22     1878.66    100.61 o 
  10   0   6       57.65       45.13     33.68 o 
 -11   1   6      747.50      726.22     54.00 o 
 -10   1   6        3.31       17.81     17.24 o 
  -9   1   6      588.82      548.92     66.59 o 
  -8   1   6      384.78      384.95     88.88 o 
  -7   1   6      209.72      206.10     45.54 o 
  -6   1   6       74.80       89.83     34.23 o 
  -5   1   6     5354.81     5350.69    113.76 o 
  -4   1   6      150.29      199.98     48.71 o 
  -3   1   6     5434.60     4958.70    273.42 o 
  -2   1   6       38.47       64.45     16.50 o 
  -1   1   6      185.67      258.57     16.33 o 
   0   1   6     1274.74     1406.99     18.39 o 
   1   1   6     3190.99     3133.33     28.83 o 
   2   1   6       28.24       86.35     16.77 o 
   3   1   6     3370.27     3134.85     39.08 o 
   4   1   6      201.75      281.00     22.56 o 
   5   1   6     1535.89     1498.07     47.30 o 
   6   1   6       79.55      101.73     25.75 o 
   7   1   6      171.96      160.57     47.52 o 
   8   1   6      128.08      121.20     34.18 o 
   9   1   6      318.75      320.87     35.49 o 
  10   1   6      199.50      181.90     75.47 o 
  11   1   6      776.83      766.35     67.83 o 
 -11   2   6       80.48       45.31     22.88 o 
 -10   2   6      166.95      143.61     64.21 o 
  -9   2   6        1.39       26.20     16.58 o 
  -8   2   6     2866.42     2724.56    107.04 o 
  -7   2   6      126.44      132.24     45.68 o 
  -6   2   6     2109.01     1900.49     75.46 o 
  -5   2   6      479.87      482.07     63.27 o 
  -4   2   6      222.41      273.58     35.49 o 
  -3   2   6       94.96      130.38     21.40 o 
  -2   2   6     2581.04     2562.02     44.68 o 
  -1   2   6      918.84      949.65     15.51 o 
   0   2   6    13683.52    14331.56    141.14 o 
   1   2   6      198.83      212.40     11.67 o 
   2   2   6     2927.82     2736.51     39.33 o 
   3   2   6       63.41       66.06     10.63 o 
   4   2   6      121.92      117.65     17.58 o 
   5   2   6       36.71       48.18     13.70 o 
   6   2   6     2503.88     2403.19     62.87 o 
   7   2   6      432.65      423.77     37.23 o 
   8   2   6     1510.18     1563.30     63.98 o 
   9   2   6       27.52       27.34     17.78 o 
  10   2   6      665.88      710.21     56.19 o 
  11   2   6        0.18       19.90     17.00 o 
 -11   3   6      646.95      637.80     91.69 o 
 -10   3   6       11.52       12.60     14.62 o 
  -9   3   6      202.28      217.47     63.50 o 
  -8   3   6      102.38       88.35     25.47 o 
  -7   3   6      122.88      129.93     39.42 o 
  -6   3   6       74.66       84.65     25.69 o 
  -5   3   6     3946.53     3886.10     88.46 o 
  -4   3   6       32.41       36.32     14.40 o 
  -3   3   6     6551.03     6402.79    218.34 o 
  -2   3   6       87.16       87.23     14.68 o 
  -1   3   6     2167.33     2177.39     23.10 o 
   0   3   6       61.81       89.60     10.55 o 
   1   3   6     3553.20     3604.79     49.18 o 
   2   3   6      199.50      168.73     13.17 o 
   3   3   6     6190.37     6271.33     71.57 o 
   4   3   6      430.86      458.18     16.67 o 
   5   3   6     2217.43     2099.31     62.42 o 
   6   3   6       41.79       39.12     14.89 o 
   7   3   6        3.99       16.84     12.54 o 
   8   3   6      207.94      199.79     27.02 o 
   9   3   6      437.44      435.42     53.53 o 
  10   3   6       10.58       12.43     20.33 o 
 -11   4   6       80.19       49.82     46.10 o 
 -10   4   6      471.20      414.48    138.30 o 
  -9   4   6      150.03      165.69     57.85 o 
  -8   4   6      622.92      685.22     62.62 o 
  -7   4   6      748.75      805.20     55.74 o 
  -6   4   6     1691.43     1763.00     66.08 o 
  -5   4   6      170.15      167.78     42.54 o 
  -4   4   6      118.40      108.46     22.65 o 
  -3   4   6        0.08       23.57      9.92 o 
  -2   4   6     1393.93     1302.99     46.22 o 
  -1   4   6      420.59      340.77     14.28 o 
   0   4   6     5531.97     5466.68     49.02 o 
   1   4   6       47.19       69.10      9.70 o 
   2   4   6     3030.66     3002.88     41.00 o 
   3   4   6      247.80      308.50     19.68 o 
   4   4   6      136.08      118.88     14.29 o 
   5   4   6       28.95       44.17     10.22 o 
   6   4   6      315.08      283.28     24.72 o 
   7   4   6        8.36       28.83     12.24 o 
   8   4   6     1266.92     1413.79     55.73 o 
   9   4   6       95.92      107.77     60.31 o 
  10   4   6      286.96      208.41    131.13 o 
 -10   5   6      214.35      202.04     87.48 o 
  -9   5   6      331.38      356.80    122.04 o 
  -8   5   6       32.10       49.96     31.00 o 
  -7   5   6      399.99      402.64     49.38 o 
  -6   5   6       18.72       29.73     16.18 o 
  -5   5   6     2333.89     2390.74     88.70 o 
  -4   5   6     1797.41     1743.06     49.67 o 
  -3   5   6     2692.78     2336.73    200.69 o 
  -2   5   6      108.38      141.92     33.18 o 
  -1   5   6      194.60      173.29     21.40 o 
   0   5   6       34.02       40.99      8.41 o 
   1   5   6      494.63      428.63     15.99 o 
   2   5   6     1322.25     1328.06     38.12 o 
   3   5   6     5879.62     5936.14     99.69 o 
   4   5   6      620.72      620.21     16.55 o 
   5   5   6     1479.19     1409.26     93.48 o 
   6   5   6        5.15        6.88      9.10 o 
   7   5   6      215.49      176.18     49.51 o 
   8   5   6      108.66      135.51     47.71 o 
   9   5   6      283.65      291.39    125.30 o 
  10   5   6      129.28       80.09     67.50 o 
 -10   6   6      141.76       94.56     73.55 o 
  -9   6   6        0.50       15.73     18.09 o 
  -8   6   6      774.90      767.56     70.99 o 
  -7   6   6      110.38      119.25     39.79 o 
  -6   6   6     1875.17     1751.66     56.98 o 
  -5   6   6       12.62       38.92     14.24 o 
  -4   6   6      463.89      494.75     30.59 o 
  -3   6   6      226.28      213.60     33.08 o 
  -2   6   6     2960.64     2980.99     98.68 o 
  -1   6   6      116.59      135.00     20.03 o 
   0   6   6     2120.46     2187.24     58.22 o 
   1   6   6      701.82      664.88     27.17 o 
   2   6   6     1219.59     1240.24     29.57 o 
   3   6   6       86.38       68.02     12.27 o 
   4   6   6      139.84      157.00     29.14 o 
   5   6   6       12.23       23.81     14.23 o 
   6   6   6      784.82      904.09     84.14 o 
   7   6   6       41.48       45.29     29.44 o 
   8   6   6     1010.95     1121.93     76.55 o 
   9   6   6      179.43      201.00    125.61 o 
  -9   7   6       48.05       34.10     24.74 o 
  -8   7   6      247.42      246.50     78.37 o 
  -7   7   6      427.52      314.21     83.27 o 
  -6   7   6      580.69      479.88     65.44 o 
  -5   7   6      357.77      327.43     31.73 o 
  -4   7   6      247.12      275.71     24.50 o 
  -3   7   6      808.63      919.96     33.58 o 
  -2   7   6       30.23       45.94     12.14 o 
  -1   7   6      352.60      344.49     44.39 o 
   0   7   6       98.84      121.56     25.97 o 
   1   7   6      147.61      181.04     28.83 o 
   2   7   6      297.04      279.83     24.05 o 
   3   7   6       43.12       52.46     20.94 o 
   4   7   6       26.30       19.78     10.24 o 
   5   7   6     1693.39     1690.78     79.93 o 
   6   7   6       21.23       22.78     18.05 o 
   7   7   6       31.75       36.45     20.70 o 
   8   7   6       28.47       43.26     31.82 o 
  -8   8   6      935.97      950.43     93.16 o 
  -7   8   6      486.81      521.79     74.52 o 
  -6   8   6      333.34      290.68    115.70 o 
  -5   8   6      761.68      728.09    107.08 o 
  -4   8   6      173.83      119.52     34.96 o 
  -3   8   6       19.11       15.25      9.23 o 
  -2   8   6      988.88      981.95     43.16 o 
  -1   8   6      157.01      162.43     40.98 o 
   0   8   6     1453.16     1555.13     52.93 o 
   1   8   6      711.95      708.71     42.30 o 
   2   8   6       18.54       36.05     20.28 o 
   3   8   6        0.52       15.75     15.45 o 
   4   8   6        0.89        3.07     20.47 o 
   5   8   6      187.86      149.21     73.61 o 
   6   8   6      348.68      373.82     52.01 o 
   7   8   6      425.82      337.73    134.12 o 
  -7   9   6       18.54       26.83     15.89 o 
  -6   9   6        1.10       13.84     14.73 o 
  -5   9   6      705.86      657.23     85.71 o 
  -4   9   6       61.87       81.79     33.44 o 
  -3   9   6      621.03      597.65    116.32 o 
  -2   9   6      553.27      556.52     79.23 o 
  -1   9   6      251.68      225.27     53.19 o 
   0   9   6      293.38      278.72     48.77 o 
   1   9   6       14.54       17.13     13.92 o 
   2   9   6       23.38       47.68     22.82 o 
   3   9   6      823.66      770.29     65.19 o 
   4   9   6      317.95      338.82     41.72 o 
   5   9   6      562.81      556.31     49.20 o 
   6   9   6       20.09       33.94     22.55 o 
  -5  10   6      123.58       83.29     43.50 o 
  -4  10   6       11.40        1.64     21.40 o 
  -3  10   6        0.08       25.91     19.63 o 
  -2  10   6      232.65      178.00     85.87 o 
  -1  10   6      282.10      244.62    166.75 o 
   0  10   6      435.53      336.74    148.43 o 
   1  10   6      151.07      148.30     46.23 o 
   2  10   6      154.21      143.84     46.62 o 
   3  10   6        2.40        5.22     14.82 o 
   4  10   6       16.76       26.16     18.34 o 
  -2  11   6       95.58      100.67     57.89 o 
  -1  11   6       16.42       10.15     24.69 o 
   0  11   6      117.31       69.53     55.94 o 
   1  11   6        2.29        9.11     31.30 o 
 -11   0   7      437.07      418.94     72.53 o 
  -9   0   7      985.29      970.86    122.15 o 
  -7   0   7      906.96      767.87    105.30 o 
  -5   0   7     2896.41     2697.18    121.14 o 
  -3   0   7     1592.17     1409.16     93.94 o 
  -1   0   7       57.73       96.92     19.10 o 
   1   0   7     4637.05     4131.65    161.87 o 
   3   0   7    10241.72    10134.61    198.66 o 
   5   0   7      615.46      691.98     55.12 o 
   7   0   7     1121.28     1015.75     86.50 o 
   9   0   7      807.22      831.60    107.95 o 
  11   0   7      980.26      906.56     98.77 o 
 -11   1   7      123.41       94.99     43.49 o 
 -10   1   7      297.41      258.72     80.90 o 
  -9   1   7       73.16       81.24     26.04 o 
  -8   1   7      363.73      354.34     82.83 o 
  -7   1   7       22.80       32.41     18.73 o 
  -6   1   7     1881.21     1754.49     92.86 o 
  -5   1   7      237.26      236.48     61.91 o 
  -4   1   7      244.84      276.31     91.58 o 
  -3   1   7        1.28       20.65     13.93 o 
  -2   1   7     4797.09     4774.63     73.37 o 
  -1   1   7      503.43      528.87     21.18 o 
   0   1   7    15165.26    15406.95    241.49 o 
   1   1   7       49.69       42.26      9.37 o 
   2   1   7     1463.52     1496.29     24.73 o 
   3   1   7      174.52      218.42     20.12 o 
   4   1   7     2755.39     2728.90     56.27 o 
   5   1   7       54.87       53.72     16.59 o 
   6   1   7     4242.30     4331.95     95.69 o 
   7   1   7     1057.48     1064.39     51.41 o 
   8   1   7     2634.53     2607.79    103.26 o 
   9   1   7        0.00       12.19     17.14 o 
  10   1   7        4.21       16.00     20.54 o 
  11   1   7        6.41       13.79     19.91 o 
 -11   2   7      554.62      431.96    112.96 o 
 -10   2   7      195.44      156.67     71.99 o 
  -9   2   7       59.09       70.97     35.60 o 
  -8   2   7        0.21       18.84     19.27 o 
  -7   2   7      862.17      870.18     60.96 o 
  -6   2   7      255.58      263.72     78.31 o 
  -5   2   7     5536.29     5689.07    120.44 o 
  -4   2   7        9.52       20.08     12.75 o 
  -3   2   7     5651.45     5830.76     89.58 o 
  -2   2   7       21.15       37.30     10.24 o 
  -1   2   7       79.25       86.72     13.00 o 
   0   2   7     1327.08     1239.55     18.99 o 
   1   2   7     4062.69     3999.31     55.62 o 
   2   2   7       77.59      102.12     13.48 o 
   3   2   7     4065.15     3954.41     50.48 o 
   4   2   7        1.10        7.22      9.77 o 
   5   2   7     1625.70     1674.19     62.04 o 
   6   2   7      125.76      131.58     30.83 o 
   7   2   7        7.68       20.39     12.28 o 
   8   2   7       11.85       21.62     14.42 o 
   9   2   7      978.51      950.33     67.81 o 
  10   2   7        0.47       17.25     11.61 o 
 -11   3   7       53.86       38.80     23.30 o 
 -10   3   7      942.37      834.14     82.36 o 
  -9   3   7       37.52       30.59     18.55 o 
  -8   3   7     2502.63     2829.93    138.00 o 
  -7   3   7      111.48      139.56     45.56 o 
  -6   3   7       91.23       90.10     26.69 o 
  -5   3   7       69.83       91.83     34.84 o 
  -4   3   7      331.58      313.50     58.08 o 
  -3   3   7       25.81       27.19      7.61 o 
  -2   3   7     4890.00     4812.94     85.09 o 
  -1   3   7      497.76      583.96     18.12 o 
   0   3   7     4093.41     4058.91     47.55 o 
   1   3   7     3650.50     3785.56     41.69 o 
   2   3   7      625.54      694.56     25.19 o 
   3   3   7      199.36      222.93     15.25 o 
   4   3   7     1445.97     1415.10     31.23 o 
   5   3   7      182.26      188.96     29.04 o 
   6   3   7     3703.90     3981.41    101.91 o 
   7   3   7      942.98      860.80     44.45 o 
   8   3   7      922.07      911.18     37.78 o 
   9   3   7      135.93      131.53     64.49 o 
  10   3   7        6.20       21.70     15.44 o 
 -10   4   7      120.95      104.55     38.50 o 
  -9   4   7        8.45        5.86     18.22 o 
  -8   4   7      554.58      566.15     58.76 o 
  -7   4   7      279.52      277.53     36.48 o 
  -6   4   7        1.11       15.34     17.12 o 
  -5   4   7     1601.63     1717.80     57.13 o 
  -4   4   7     1290.12     1328.17     44.81 o 
  -3   4   7     2665.85     2610.31     56.83 o 
  -2   4   7      406.91      420.51     27.86 o 
  -1   4   7      877.65      873.98     21.75 o 
   0   4   7      310.97      281.17     12.54 o 
   1   4   7     1024.89      929.44     18.77 o 
   2   4   7       77.66       63.39     13.17 o 
   3   4   7     3639.93     3453.68     53.75 o 
   4   4   7        3.37        6.79      5.81 o 
   5   4   7     3037.77     2907.63    102.13 o 
   6   4   7        4.43        4.45     10.05 o 
   7   4   7        6.55        9.69      9.70 o 
   8   4   7        2.69       18.97     14.83 o 
   9   4   7      989.24     1131.54     90.85 o 
  10   4   7       86.47       84.03     33.07 o 
 -10   5   7      550.32      531.44    115.64 o 
  -9   5   7      236.31      196.32     73.93 o 
  -8   5   7     1861.63     1954.69    111.88 o 
  -7   5   7      365.60      334.80     81.51 o 
  -6   5   7       31.17       66.40     20.88 o 
  -5   5   7       23.79        9.67     12.55 o 
  -4   5   7      579.30      554.30     42.69 o 
  -3   5   7      340.70      307.25     35.31 o 
  -2   5   7     7227.81     7816.52    164.10 o 
  -1   5   7     1564.13     1596.26     39.04 o 
   0   5   7     2071.60     1958.60     46.57 o 
   1   5   7      133.48      118.17     14.41 o 
   2   5   7      111.21      102.06     13.32 o 
   3   5   7        1.22       15.18      7.26 o 
   4   5   7       49.13       45.20     11.95 o 
   5   5   7      989.39      955.00     49.97 o 
   6   5   7     2141.81     2374.96    106.08 o 
   7   5   7        7.97       29.34     27.02 o 
   8   5   7      230.85      239.81     95.38 o 
   9   5   7       32.88       34.60     26.92 o 
  -9   6   7        0.34       17.11     20.29 o 
  -8   6   7        7.75        5.48     16.79 o 
  -7   6   7      223.06      238.15     69.23 o 
  -6   6   7       45.64       20.55     11.66 o 
  -5   6   7     1581.78     1612.73     61.18 o 
  -4   6   7      803.15      929.79     57.38 o 
  -3   6   7      408.58      454.90     25.90 o 
  -2   6   7     1196.67     1326.45     44.33 o 
  -1   6   7        3.82        6.07      7.41 o 
   0   6   7      547.97      607.68     30.50 o 
   1   6   7     2069.81     2064.34     66.43 o 
   2   6   7      641.48      638.88     34.53 o 
   3   6   7     3316.23     3172.88    179.10 o 
   4   6   7      721.17      667.00     50.78 o 
   5   6   7       59.72       58.85     21.57 o 
   6   6   7       69.59       80.62     36.81 o 
   7   6   7       40.46       38.83     25.78 o 
   8   6   7      204.11      170.17     64.86 o 
   9   6   7      504.35      662.27     69.90 o 
  -9   7   7      181.60      122.87     78.23 o 
  -8   7   7      174.76      186.54     85.77 o 
  -7   7   7      102.08      119.82     47.30 o 
  -6   7   7      455.85      407.27     67.91 o 
  -5   7   7      543.39      501.52     54.77 o 
  -4   7   7      272.50      271.04     28.07 o 
  -3   7   7       19.12       26.13     11.42 o 
  -2   7   7      114.69      142.23     23.58 o 
  -1   7   7     1724.33     1878.95     70.90 o 
   0   7   7     1420.99     1544.29     43.17 o 
   1   7   7       19.61       35.66     10.65 o 
   2   7   7      430.82      364.66     24.89 o 
   3   7   7       25.95       36.64     18.79 o 
   4   7   7      999.47     1019.38     61.06 o 
   5   7   7      514.55      537.72     77.35 o 
   6   7   7      949.79      952.99     74.48 o 
   7   7   7      430.86      506.50     65.56 o 
   8   7   7     1003.71     1011.62     74.51 o 
  -8   8   7      219.51      147.37     80.01 o 
  -7   8   7      242.88      178.12     88.29 o 
  -6   8   7      163.99      178.80     68.64 o 
  -5   8   7      749.02      737.78     77.75 o 
  -4   8   7      131.03      151.64     58.43 o 
  -3   8   7      745.78      841.47     65.83 o 
  -2   8   7       84.89       90.92     27.75 o 
  -1   8   7       56.12       39.56     15.88 o 
   0   8   7       83.34      103.03     28.80 o 
   1   8   7     1337.88     1368.99     81.44 o 
   2   8   7      320.53      370.70     46.05 o 
   3   8   7     1119.65     1211.16     55.74 o 
   4   8   7      153.39      135.58     43.82 o 
   5   8   7      265.84      187.16     73.76 o 
   6   8   7        9.48       16.37     21.17 o 
   7   8   7        0.20       22.09     26.06 o 
  -6   9   7       49.32       45.55     25.23 o 
  -5   9   7       11.37       25.92     18.85 o 
  -4   9   7      141.48       96.50     63.17 o 
  -3   9   7       71.51       76.45     39.08 o 
  -2   9   7      939.28      998.16     96.97 o 
  -1   9   7      239.33      232.87     32.12 o 
   0   9   7      587.97      527.09     61.31 o 
   1   9   7      654.01      668.05     60.96 o 
   2   9   7        1.43       12.81      9.72 o 
   3   9   7       77.60       73.96     26.24 o 
   4   9   7       92.70       84.69     28.78 o 
   5   9   7      233.03      224.04     44.68 o 
   6   9   7      139.49       86.61     56.26 o 
  -5  10   7      125.29       95.18     98.27 o 
  -4  10   7      105.16      105.12     72.30 o 
  -3  10   7      116.06       88.40     37.28 o 
  -2  10   7       75.56       75.19     36.30 o 
  -1  10   7        1.80       27.53     24.62 o 
   0  10   7       50.62       30.34     27.50 o 
   1  10   7      181.04      132.66     83.49 o 
   2  10   7      183.33      125.70     67.20 o 
   3  10   7      340.79      336.20     43.72 o 
   4  10   7      377.23      381.10     60.08 o 
 -10   0   8     1195.90     1254.26    104.14 o 
  -8   0   8       70.94       56.69     33.32 o 
  -6   0   8      391.74      401.12    194.07 o 
  -4   0   8     4992.91     4840.58    163.78 o 
  -2   0   8     1867.03     1705.64     91.78 o 
   0   0   8      836.02      903.18     32.68 o 
   2   0   8     1265.24     1351.32     37.05 o 
   4   0   8     1324.62     1189.05     52.14 o 
   6   0   8     4813.77     4863.26    193.15 o 
   8   0   8      427.17      440.38     66.42 o 
  10   0   8      138.13       98.00     94.59 o 
 -11   1   8       64.71       73.54     37.72 o 
 -10   1   8        2.76       24.61     25.67 o 
  -9   1   8      693.81      586.56    159.56 o 
  -8   1   8      129.94      111.03     41.74 o 
  -7   1   8     2610.80     2563.84    106.81 o 
  -6   1   8        6.99       77.13     24.94 o 
  -5   1   8     2901.44     2866.27    113.36 o 
  -4   1   8       42.64       47.09     24.79 o 
  -3   1   8       43.02       39.22     15.37 o 
  -2   1   8     1231.18     1406.29     47.59 o 
  -1   1   8     2109.33     2253.29     50.13 o 
   0   1   8      577.54      507.17     26.18 o 
   1   1   8     7100.51     7401.25     70.19 o 
   2   1   8      252.12      263.83     14.88 o 
   3   1   8     3745.30     3539.40     58.60 o 
   4   1   8       81.60      141.53     33.58 o 
   5   1   8       31.44       40.00     13.34 o 
   6   1   8       54.85       54.66     19.94 o 
   7   1   8      475.06      418.93     35.18 o 
   8   1   8      205.73      139.63     67.38 o 
   9   1   8     1222.44     1298.74     64.78 o 
  10   1   8       76.41       53.54     25.50 o 
 -11   2   8        9.13       17.06     17.36 o 
 -10   2   8      533.00      513.36     74.39 o 
  -9   2   8        1.06       14.92     19.59 o 
  -8   2   8      805.02      786.39     68.56 o 
  -7   2   8      140.08      151.92     43.67 o 
  -6   2   8      248.95      242.23     56.56 o 
  -5   2   8      155.42      209.45     50.79 o 
  -4   2   8     1485.21     1604.33     56.36 o 
  -3   2   8      159.59      179.86     54.51 o 
  -2   2   8     5627.23     5476.70     83.64 o 
  -1   2   8      512.18      506.85     23.90 o 
   0   2   8       44.61       38.18      8.48 o 
   1   2   8      204.38      206.82      8.62 o 
   2   2   8       18.99       11.18      4.67 o 
   3   2   8       20.86       41.81     10.16 o 
   4   2   8     2422.17     2292.53     63.94 o 
   5   2   8      248.88      236.46     27.71 o 
   6   2   8      794.91      895.43     51.28 o 
   7   2   8      229.08      204.19     49.50 o 
   8   2   8       31.70       31.95     20.25 o 
   9   2   8       17.73       22.92     20.14 o 
  10   2   8       25.19       31.37     24.48 o 
 -11   3   8      157.00      152.41     81.06 o 
 -10   3   8      205.69      150.77     52.34 o 
  -9   3   8      182.51      211.78     79.70 o 
  -8   3   8       70.67       73.67     24.38 o 
  -7   3   8     2101.51     2186.89     82.01 o 
  -6   3   8      509.75      567.86     69.89 o 
  -5   3   8     1436.52     1382.52     53.88 o 
  -4   3   8      743.66      762.96     35.09 o 
  -3   3   8      171.29      155.56     33.55 o 
  -2   3   8       12.11       24.82      8.36 o 
  -1   3   8     2468.17     2352.68     45.09 o 
   0   3   8      373.11      393.79     17.41 o 
   1   3   8     3478.27     3374.92     50.29 o 
   2   3   8      170.21      137.14     22.28 o 
   3   3   8     1222.05     1188.75     29.93 o 
   4   3   8       49.76       60.50     14.37 o 
   5   3   8       73.09       83.39     21.86 o 
   6   3   8        9.86       17.40      8.79 o 
   7   3   8      949.47      937.26     51.56 o 
   8   3   8      242.03      247.79     46.37 o 
   9   3   8      683.04      678.01     50.11 o 
  10   3   8       10.54        8.97     26.85 o 
 -10   4   8      485.58      398.07    137.59 o 
  -9   4   8       28.22       29.45     13.40 o 
  -8   4   8      647.20      662.50     85.26 o 
  -7   4   8        5.05       16.95     14.47 o 
  -6   4   8       50.62       64.36     23.11 o 
  -5   4   8       19.76       29.08     17.09 o 
  -4   4   8     1805.89     1748.06     52.55 o 
  -3   4   8        8.13       41.67     50.06 o 
  -2   4   8     2928.26     2911.25     96.39 o 
  -1   4   8      123.89      131.97     20.66 o 
   0   4   8     1931.64     2024.44     40.53 o 
   1   4   8       14.43       31.62      8.51 o 
   2   4   8      538.03      602.44     21.45 o 
   3   4   8      697.31      715.83     35.75 o 
   4   4   8     3271.88     3086.75    107.20 o 
   5   4   8      154.66      143.11     32.40 o 
   6   4   8     1013.73     1005.34     39.06 o 
   7   4   8       42.45       32.16     18.40 o 
   8   4   8      182.08      193.04     79.76 o 
   9   4   8       28.72       30.91     24.48 o 
  10   4   8      349.18      411.09     76.69 o 
 -10   5   8        2.45       17.61     16.81 o 
  -9   5   8      183.39      174.98     78.55 o 
  -8   5   8       33.14       31.62     26.79 o 
  -7   5   8     1332.37     1387.81     59.50 o 
  -6   5   8      802.81      831.96     82.88 o 
  -5   5   8     3222.03     3313.53     89.14 o 
  -4   5   8       14.86       33.30     16.76 o 
  -3   5   8       10.23       14.69     15.01 o 
  -2   5   8        5.00       34.26     13.66 o 
  -1   5   8      689.40      706.51     43.17 o 
   0   5   8        2.69       15.85      5.50 o 
   1   5   8     2765.82     2897.70     68.37 o 
   2   5   8       11.37        9.16      3.99 o 
   3   5   8      536.24      482.43     22.77 o 
   4   5   8       59.68       52.34     14.08 o 
   5   5   8       47.43       71.76     20.06 o 
   6   5   8      132.60      124.99     46.16 o 
   7   5   8      213.17      246.00     86.40 o 
   8   5   8      105.23       98.31     49.04 o 
   9   5   8      392.21      371.83     67.13 o 
  -9   6   8      116.52      101.81     42.65 o 
  -8   6   8       11.70       30.91     28.73 o 
  -7   6   8      228.68      187.43     51.18 o 
  -6   6   8      163.86      118.27     31.47 o 
  -5   6   8       13.30       21.33     11.91 o 
  -4   6   8     1440.32     1494.21     51.99 o 
  -3   6   8        6.32        9.27     11.80 o 
  -2   6   8      739.88      799.93     41.15 o 
  -1   6   8       69.44       64.71     18.84 o 
   0   6   8     1085.27     1095.03     28.57 o 
   1   6   8      248.67      248.78     14.20 o 
   2   6   8      513.25      449.62     34.42 o 
   3   6   8       23.91       35.55     15.51 o 
   4   6   8      436.42      436.54     42.96 o 
   5   6   8       30.82       60.64     21.54 o 
   6   6   8     1058.11     1065.73     74.45 o 
   7   6   8       68.96       73.29     36.97 o 
   8   6   8      326.12      224.45     85.75 o 
  -8   7   8       72.95       87.68     55.62 o 
  -7   7   8      992.01     1038.38     80.56 o 
  -6   7   8      300.79      299.25     43.20 o 
  -5   7   8       53.49       65.23     23.10 o 
  -4   7   8      277.10      279.08     33.12 o 
  -3   7   8      141.90      130.99     35.12 o 
  -2   7   8      100.09       87.58     25.13 o 
  -1   7   8     1740.31     1741.57     53.36 o 
   0   7   8      444.91      433.94     27.67 o 
   1   7   8      947.85     1025.09     38.32 o 
   2   7   8      414.79      364.72     31.53 o 
   3   7   8     1798.14     1939.31     76.75 o 
   4   7   8      123.95       97.03     36.99 o 
   5   7   8      141.31      120.18     37.08 o 
   6   7   8      361.99      370.09     48.67 o 
   7   7   8      468.33      525.84     47.34 o 
   8   7   8       29.93       30.15     22.84 o 
  -7   8   8        7.07       19.76     11.48 o 
  -6   8   8      199.41      145.06     61.89 o 
  -5   8   8       19.02       24.22     17.45 o 
  -4   8   8      757.47      780.17     70.80 o 
  -3   8   8      226.72      225.86     33.92 o 
  -2   8   8     1708.82     1922.54    124.00 o 
  -1   8   8        9.46       18.77     14.08 o 
   0   8   8       33.83       50.19     16.63 o 
   1   8   8       16.56       29.63     15.34 o 
   2   8   8        1.49       23.52     16.67 o 
   3   8   8        9.83       21.12     18.02 o 
   4   8   8      586.47      600.56     57.44 o 
   5   8   8       29.28       47.95     19.76 o 
   6   8   8      423.83      415.20     65.88 o 
   7   8   8       70.62       88.90     38.98 o 
  -6   9   8       10.82       18.18     12.30 o 
  -5   9   8      126.60      100.67     68.14 o 
  -4   9   8      427.52      351.84     68.27 o 
  -3   9   8        2.67        1.89     20.06 o 
  -2   9   8       41.49       37.67     21.88 o 
  -1   9   8        8.84       13.49      9.97 o 
   0   9   8      324.12      290.52     85.28 o 
   1   9   8      221.55      220.96     53.27 o 
   2   9   8      195.52      207.44     55.69 o 
   3   9   8      198.95      190.53     42.91 o 
   4   9   8      102.49       70.63     32.45 o 
   5   9   8       45.27       36.19     21.81 o 
  -4  10   8      412.45      259.28    166.97 o 
  -3  10   8      425.55      430.75     59.34 o 
  -2  10   8      390.60      282.01    140.99 o 
  -1  10   8      152.45      128.95     75.23 o 
   0  10   8       25.49       10.43     23.91 o 
   1  10   8       20.17       16.08     15.34 o 
   2  10   8       42.91       40.92     23.11 o 
   3  10   8      160.70      112.42     50.03 o 
 -11   0   9        0.95        0.62     20.40 o 
  -9   0   9      503.19      503.09    227.44 o 
  -7   0   9     5353.02     5492.00    187.27 o 
  -5   0   9     1051.93      949.33    202.72 o 
  -3   0   9      730.34      677.38     66.13 o 
  -1   0   9    20032.79    21781.36    190.22 o 
   1   0   9     3205.64     3187.07    109.16 o 
   3   0   9      657.84      705.72     36.42 o 
   5   0   9      923.76      855.41     63.25 o 
   7   0   9      912.61      785.31     74.68 o 
   9   0   9      510.59      506.85     99.58 o 
 -11   1   9       16.14       28.19     17.24 o 
 -10   1   9      420.52      376.70     63.46 o 
  -9   1   9      197.80      162.72     62.59 o 
  -8   1   9      655.90      609.16    129.45 o 
  -7   1   9       13.06       43.01     39.02 o 
  -6   1   9      457.14      478.32    130.43 o 
  -5   1   9       48.07       88.90     49.76 o 
  -4   1   9     2604.79     2653.85     79.56 o 
  -3   1   9      227.04      256.84     29.02 o 
  -2   1   9     7166.99     7308.20    244.59 o 
  -1   1   9     3331.78     3579.07     54.29 o 
   0   1   9     2064.01     2168.14     31.64 o 
   1   1   9       31.91       55.18     11.75 o 
   2   1   9     3625.05     3640.69     50.21 o 
   3   1   9        4.18       16.03      5.42 o 
   4   1   9     4280.79     4369.84    105.96 o 
   5   1   9       58.22       63.09     17.50 o 
   6   1   9     1735.59     1752.55     70.66 o 
   7   1   9      123.32      117.48     32.18 o 
   8   1   9      138.93      128.21     37.63 o 
   9   1   9        0.49       21.72     15.35 o 
  10   1   9      578.93      626.29     43.42 o 
 -11   2   9        2.41        8.17     22.59 o 
 -10   2   9       12.97       19.66     23.09 o 
  -9   2   9      686.85      596.02    129.58 o 
  -8   2   9      444.51      420.30    123.62 o 
  -7   2   9      808.13      837.34     64.37 o 
  -6   2   9       99.09       97.30     33.80 o 
  -5   2   9     1242.97     1268.07     48.72 o 
  -4   2   9       15.76       28.05     14.19 o 
  -3   2   9      423.42      439.59     32.73 o 
  -2   2   9      190.48      201.50     22.67 o 
  -1   2   9     2188.94     2054.44     34.33 o 
   0   2   9      186.43      255.29     22.19 o 
   1   2   9     5552.72     5672.71     80.93 o 
   2   2   9      261.26      247.21     16.33 o 
   3   2   9       45.54       49.20     12.07 o 
   4   2   9        0.75       10.16     12.60 o 
   5   2   9      936.36      873.98     42.16 o 
   6   2   9      133.49      114.54     29.55 o 
   7   2   9     2117.17     2219.00     80.65 o 
   8   2   9       55.84       52.51     26.15 o 
   9   2   9     1098.82     1109.76     49.33 o 
  10   2   9        4.90       11.06     19.73 o 
 -10   3   9      820.98      821.45     55.34 o 
  -9   3   9       64.66       65.67     25.76 o 
  -8   3   9       43.10       54.95     23.35 o 
  -7   3   9      800.58      753.85     88.36 o 
  -6   3   9       76.49       90.08     34.68 o 
  -5   3   9      118.81      104.16     29.51 o 
  -4   3   9     6873.85     7485.81    174.98 o 
  -3   3   9      317.46      365.59     36.99 o 
  -2   3   9     1629.41     1531.78     46.70 o 
  -1   3   9      714.28      744.36     23.64 o 
   0   3   9       66.35       63.65     13.36 o 
   1   3   9       34.74       63.14     13.76 o 
   2   3   9     1533.42     1457.72     35.29 o 
   3   3   9      285.50      285.13     25.24 o 
   4   3   9     5930.47     6027.25     94.88 o 
   5   3   9       13.81       10.76     12.12 o 
   6   3   9      938.73      964.54     44.02 o 
   7   3   9       71.69       62.19     21.57 o 
   8   3   9        1.16        7.48     12.46 o 
   9   3   9      122.66      111.52     44.85 o 
  10   3   9      535.98      528.71     76.15 o 
 -10   4   9        9.57       20.78     19.87 o 
  -9   4   9      431.39      448.92     60.46 o 
  -8   4   9      162.67      175.07     55.97 o 
  -7   4   9      948.32      959.45    106.22 o 
  -6   4   9       62.59       49.18     19.20 o 
  -5   4   9      247.64      252.93     58.55 o 
  -4   4   9        6.23       19.55      8.92 o 
  -3   4   9      319.97      291.82     48.04 o 
  -2   4   9       32.69       37.70     10.26 o 
  -1   4   9     2147.40     2079.24     48.52 o 
   0   4   9      605.17      650.96     21.09 o 
   1   4   9     2786.96     2897.95     57.37 o 
   2   4   9      116.18      118.15     19.63 o 
   3   4   9      816.17      734.55     31.56 o 
   4   4   9        2.57       21.38      8.30 o 
   5   4   9      485.40      475.61     25.99 o 
   6   4   9      188.86      160.03     31.47 o 
   7   4   9     2198.92     2358.29     73.86 o 
   8   4   9       69.25       46.18     29.90 o 
   9   4   9      518.12      555.95     49.63 o 
 -10   5   9      505.03      446.13    106.31 o 
  -9   5   9      571.20      449.78    166.81 o 
  -8   5   9       32.77       24.81     20.20 o 
  -7   5   9      300.13      255.76     57.61 o 
  -6   5   9      615.46      609.62     78.40 o 
  -5   5   9      200.21      180.10     39.47 o 
  -4   5   9      238.09      227.38     35.80 o 
  -3   5   9     1547.68     1556.01     59.68 o 
  -2   5   9     3140.52     3348.03     94.83 o 
  -1   5   9      315.71      304.13     21.92 o 
   0   5   9      384.44      324.90     20.54 o 
   1   5   9       21.88       26.00      5.62 o 
   2   5   9      788.73      726.16     29.76 o 
   3   5   9      576.51      499.91     22.01 o 
   4   5   9     2032.23     2031.78     61.04 o 
   5   5   9      491.03      449.35     31.43 o 
   6   5   9      415.39      434.92     74.30 o 
   7   5   9        0.04       14.44     24.39 o 
   8   5   9        7.99       16.55     15.87 o 
   9   5   9       77.56       76.57     33.08 o 
  -9   6   9      189.99      104.90     64.24 o 
  -8   6   9       14.84       11.83     13.47 o 
  -7   6   9     1027.28     1055.03     57.77 o 
  -6   6   9      706.78      668.26     74.13 o 
  -5   6   9      409.08      420.90     32.93 o 
  -4   6   9       63.56       73.78     19.97 o 
  -3   6   9        5.81       16.78     11.64 o 
  -2   6   9      225.99      250.71     47.92 o 
  -1   6   9     1426.26     1512.54     50.01 o 
   0   6   9      371.25      328.50     26.57 o 
   1   6   9     2977.91     3048.08     78.04 o 
   2   6   9       29.59       30.50     10.32 o 
   3   6   9     1113.37     1127.63     56.38 o 
   4   6   9       39.43       37.94     15.20 o 
   5   6   9      121.84      121.39     38.89 o 
   6   6   9      771.17      708.52     98.47 o 
   7   6   9     1167.99     1300.28     59.77 o 
   8   6   9       79.94       71.37     55.81 o 
  -8   7   9        0.08       20.46     14.08 o 
  -7   7   9        7.87       12.43     18.18 o 
  -6   7   9      683.58      605.66     74.68 o 
  -5   7   9       96.43       89.56     36.86 o 
  -4   7   9     2861.72     3101.21     69.19 o 
  -3   7   9      604.26      626.20     72.60 o 
  -2   7   9      323.56      287.43     37.49 o 
  -1   7   9      317.28      284.19     53.88 o 
   0   7   9        3.34       21.12      8.93 o 
   1   7   9       67.22       64.61     20.13 o 
   2   7   9      955.96      897.25     48.59 o 
   3   7   9      322.54      329.66     49.84 o 
   4   7   9      167.76      178.91     39.68 o 
   5   7   9      153.30      119.75     61.18 o 
   6   7   9      251.48      181.62    105.16 o 
   7   7   9       48.33       61.60     31.12 o 
  -7   8   9      362.08      269.91    128.98 o 
  -6   8   9      534.69      427.77     73.74 o 
  -5   8   9      392.17      373.59    100.48 o 
  -4   8   9      364.61      266.16     95.46 o 
  -3   8   9       59.29       54.58     18.67 o 
  -2   8   9       24.52       34.87     12.22 o 
  -1   8   9      457.24      460.30     32.64 o 
   0   8   9      639.64      616.67     32.72 o 
   1   8   9     1522.00     1533.01     86.42 o 
   2   8   9     1232.22     1341.74     63.25 o 
   3   8   9        4.27        9.29     16.90 o 
   4   8   9       81.67       62.70     26.06 o 
   5   8   9      198.31      137.07     71.30 o 
   6   8   9       31.21       40.35     24.12 o 
  -6   9   9       82.34       48.99     37.52 o 
  -5   9   9      183.24      189.16     88.94 o 
  -4   9   9      383.40      322.26    176.42 o 
  -3   9   9       84.18       98.14     45.72 o 
  -2   9   9      165.54      127.17     54.96 o 
  -1   9   9       77.51      103.90     34.52 o 
   0   9   9       11.71       17.84     12.64 o 
   1   9   9       63.58       64.55     25.44 o 
   2   9   9      323.62      316.19     52.71 o 
   3   9   9       82.27       78.41     33.72 o 
   4   9   9      615.88      596.63     65.81 o 
   5   9   9      177.14      182.00     65.44 o 
  -3  10   9       75.14       62.42     72.93 o 
  -2  10   9       26.72       31.68     36.53 o 
  -1  10   9      631.95      543.19     87.44 o 
   0  10   9      497.46      479.89     80.27 o 
   1  10   9       19.93       32.44     16.28 o 
   2  10   9       40.82       39.07     23.06 o 
   3  10   9      159.20      100.21     63.39 o 
 -10   0  10       59.95       38.32     49.44 o 
  -8   0  10      989.34      906.06    373.92 o 
  -6   0  10     1766.71     1912.25    144.01 o 
  -4   0  10     4231.14     4320.18    205.19 o 
  -2   0  10      587.89      505.44     33.54 o 
   0   0  10     1851.46     1853.28     80.11 o 
   2   0  10     1664.86     1688.23     41.31 o 
   4   0  10     1408.65     1406.78     50.47 o 
   6   0  10      284.49      252.26     56.65 o 
   8   0  10       85.04       96.80     57.25 o 
  10   0  10      501.27      503.17     67.72 o 
 -11   1  10      170.89      106.62     77.32 o 
 -10   1  10        8.58        9.39     21.17 o 
  -9   1  10      743.84      698.05     96.44 o 
  -8   1  10        0.66       26.74     31.19 o 
  -7   1  10      246.37      251.55     76.82 o 
  -6   1  10      346.31      300.23     75.09 o 
  -5   1  10       54.36       56.77     35.55 o 
  -4   1  10      587.85      705.19     60.02 o 
  -3   1  10      903.63      835.65     77.49 o 
  -2   1  10        0.17       10.16     10.63 o 
  -1   1  10      350.89      272.34     11.54 o 
   0   1  10       21.98       31.34      8.17 o 
   1   1  10     1659.17     1683.29     37.09 o 
   2   1  10      955.31      867.06     25.38 o 
   3   1  10      306.02      337.50     21.14 o 
   4   1  10      117.75      112.32     27.44 o 
   5   1  10      934.36      847.51     43.26 o 
   6   1  10       42.89       65.49     22.74 o 
   7   1  10     2247.43     2395.79     69.99 o 
   8   1  10       36.40       30.67     18.78 o 
   9   1  10      294.38      246.41     70.70 o 
  10   1  10      148.74       72.27     37.42 o 
 -10   2  10      111.57      104.12     47.63 o 
  -9   2  10      207.88      164.62     52.02 o 
  -8   2  10      134.57      121.77     55.32 o 
  -7   2  10      135.56      140.65     54.39 o 
  -6   2  10     1243.39     1272.20     70.35 o 
  -5   2  10      352.41      486.23     65.92 o 
  -4   2  10     1877.49     1930.01     74.75 o 
  -3   2  10       87.90       91.63     20.55 o 
  -2   2  10      675.38      680.38     24.54 o 
  -1   2  10     1213.14     1260.02     43.09 o 
   0   2  10     1569.34     1758.73     35.48 o 
   1   2  10      114.56      110.41     17.21 o 
   2   2  10     4913.76     4641.89    188.53 o 
   3   2  10        2.79        2.53     10.15 o 
   4   2  10     3517.60     3608.97     76.63 o 
   5   2  10      250.85      218.62     30.92 o 
   6   2  10       97.49       90.62     29.45 o 
   7   2  10       23.64       25.32     19.37 o 
   8   2  10      643.16      615.02     46.96 o 
   9   2  10        4.78        8.48     10.25 o 
  10   2  10      530.84      506.80    218.79 o 
 -10   3  10        2.29       18.65     17.73 o 
  -9   3  10      619.59      643.50     63.55 o 
  -8   3  10       12.20       14.78     19.14 o 
  -7   3  10     1469.01     1632.49     83.61 o 
  -6   3  10       36.61       47.33     20.10 o 
  -5   3  10      966.54      995.45     64.05 o 
  -4   3  10       51.66       45.52     19.15 o 
  -3   3  10     1218.24     1198.62     30.62 o 
  -2   3  10      108.06      116.10     27.00 o 
  -1   3  10     4471.06     4798.40    118.84 o 
   0   3  10       58.62       75.21     17.10 o 
   1   3  10      418.05      383.98     40.29 o 
   2   3  10      105.08       98.25     15.81 o 
   3   3  10      324.92      314.97     26.10 o 
   4   3  10       32.61       46.77     12.43 o 
   5   3  10      237.74      242.65     29.58 o 
   6   3  10       11.01       11.43     12.62 o 
   7   3  10      380.24      431.76     39.85 o 
   8   3  10        3.53        9.04     22.50 o 
   9   3  10      281.21      250.78    109.22 o 
 -10   4  10       15.15       11.97     17.19 o 
  -9   4  10        1.94       14.77     14.98 o 
  -8   4  10       31.54       19.41     18.30 o 
  -7   4  10       35.68       43.63     18.04 o 
  -6   4  10     1595.04     1758.12     77.90 o 
  -5   4  10      254.83      260.85     39.72 o 
  -4   4  10     1469.68     1473.65     65.32 o 
  -3   4  10      557.78      485.26     71.79 o 
  -2   4  10       39.81       42.23     10.24 o 
  -1   4  10       29.55       40.63     10.53 o 
   0   4  10      122.11      138.87     23.96 o 
   1   4  10       10.41       13.12      6.84 o 
   2   4  10     3214.92     3366.69     56.11 o 
   3   4  10      176.39      144.71     32.58 o 
   4   4  10      556.65      543.73     30.32 o 
   5   4  10      608.36      576.16     34.77 o 
   6   4  10      741.55      697.53     36.25 o 
   7   4  10      331.70      323.75     51.38 o 
   8   4  10       61.09       70.49     43.67 o 
   9   4  10       36.95       27.28     36.81 o 
  -9   5  10      397.63      341.85    159.20 o 
  -8   5  10       32.73       36.55     23.77 o 
  -7   5  10      109.27      112.42     37.12 o 
  -6   5  10        4.34       17.94     12.77 o 
  -5   5  10       59.60       61.64     21.13 o 
  -4   5  10       62.45       51.89     17.41 o 
  -3   5  10     1663.16     1733.01     74.34 o 
  -2   5  10       17.15       27.10     11.63 o 
  -1   5  10     2235.93     2155.41    106.28 o 
   0   5  10      231.56      253.99     27.63 o 
   1   5  10      575.56      563.38     26.73 o 
   2   5  10        0.63       14.11      7.93 o 
   3   5  10       79.91       72.47     18.68 o 
   4   5  10        7.88        8.17      6.89 o 
   5   5  10     1686.22     1754.06     65.84 o 
   6   5  10      110.38       91.31     35.11 o 
   7   5  10      599.73      558.50     60.27 o 
   8   5  10        0.84       -1.15     38.57 o 
  -9   6  10       28.68       29.48     22.31 o 
  -8   6  10       96.56       67.59     37.97 o 
  -7   6  10        0.20       13.20     15.62 o 
  -6   6  10     1200.03     1253.28     91.49 o 
  -5   6  10       41.13       36.72     14.97 o 
  -4   6  10      852.53      913.43     43.21 o 
  -3   6  10       15.56       35.05     14.82 o 
  -2   6  10       37.54       61.29     20.20 o 
  -1   6  10       24.24       36.45     11.66 o 
   0   6  10      281.84      280.71     25.40 o 
   1   6  10      204.07      198.45     27.33 o 
   2   6  10      497.61      450.67     33.48 o 
   3   6  10      931.09      861.22     54.96 o 
   4   6  10      664.29      667.93     45.55 o 
   5   6  10        3.90       11.22     15.37 o 
   6   6  10       42.93       31.10     21.74 o 
   7   6  10      267.17      174.49    163.59 o 
   8   6  10      178.95      142.84     74.99 o 
  -8   7  10       99.32       81.92     35.26 o 
  -7   7  10       69.37       60.77     19.63 o 
  -6   7  10       23.31       20.38     17.28 o 
  -5   7  10      120.28       88.74     40.34 o 
  -4   7  10       14.29       22.88     14.26 o 
  -3   7  10      266.88      255.10     56.43 o 
  -2   7  10       26.08       35.45     14.02 o 
  -1   7  10     1250.22     1462.91     69.20 o 
   0   7  10        6.27       15.40     17.32 o 
   1   7  10      375.25      355.42     29.68 o 
   2   7  10      195.32      177.97     31.46 o 
   3   7  10        0.50        9.33     10.30 o 
   4   7  10        1.45       17.66     14.60 o 
   5   7  10      399.98      376.87     84.34 o 
   6   7  10        6.82       38.01     41.56 o 
   7   7  10      252.09      161.77    143.62 o 
  -7   8  10        8.26       22.93     20.01 o 
  -6   8  10      242.44      165.60    104.94 o 
  -5   8  10      272.75      217.01     41.55 o 
  -4   8  10       66.99       73.93     31.55 o 
  -3   8  10      124.84      109.71     32.12 o 
  -2   8  10        0.87        6.09     11.08 o 
  -1   8  10      246.78      215.85     40.60 o 
   0   8  10      150.52      110.62     27.55 o 
   1   8  10      271.53      251.00     33.57 o 
   2   8  10       64.13       68.34     26.47 o 
   3   8  10       42.69       68.09     19.15 o 
   4   8  10      688.90      638.74     64.03 o 
   5   8  10       44.90       79.85     38.19 o 
   6   8  10       23.95       26.17     30.79 o 
  -5   9  10       62.49       31.21     27.76 o 
  -4   9  10       12.70       23.80     16.18 o 
  -3   9  10      309.63      247.97     41.67 o 
  -2   9  10      128.68      105.50     37.68 o 
  -1   9  10      592.01      603.03     55.49 o 
   0   9  10       63.28       57.40     23.42 o 
   1   9  10      573.53      519.62     70.25 o 
   2   9  10        5.17       17.40     27.24 o 
   3   9  10       69.72       87.42     30.22 o 
   4   9  10       15.64       20.39     18.78 o 
  -2  10  10       12.00       -5.56     45.12 o 
  -1  10  10       44.67       22.87     43.88 o 
   0  10  10        4.28       21.63     49.44 o 
   1  10  10        3.27       16.94     15.90 o 
   2  10  10      327.85      335.25     50.09 o 
  -9   0  11     1276.80     1243.52    100.12 o 
  -7   0  11       83.64       91.47     58.71 o 
  -5   0  11        6.59       11.12     35.85 o 
  -3   0  11     2151.61     2237.14    106.30 o 
  -1   0  11     1159.71     1048.85     47.59 o 
   1   0  11      176.71      221.92     71.72 o 
   3   0  11     1543.31     1422.48     65.91 o 
   5   0  11     1818.32     1870.56     99.05 o 
   7   0  11     1289.20     1242.07     79.92 o 
   9   0  11        0.86       15.87     20.89 o 
 -10   1  11      172.89      158.44     71.72 o 
  -9   1  11      301.43      219.79    110.17 o 
  -8   1  11       92.27      105.45     55.09 o 
  -7   1  11      331.57      335.09    135.50 o 
  -6   1  11     3867.37     4215.32    175.84 o 
  -5   1  11       35.87       52.60     25.69 o 
  -4   1  11      978.63      923.55     60.27 o 
  -3   1  11        1.78       10.73      9.20 o 
  -2   1  11      324.01      346.98     27.19 o 
  -1   1  11      255.53      320.22     22.16 o 
   0   1  11     5715.11     5834.68    183.72 o 
   1   1  11      630.08      655.22     28.76 o 
   2   1  11     3737.67     3714.92     86.06 o 
   3   1  11      127.92      132.39     21.54 o 
   4   1  11       62.80       63.46     16.81 o 
   5   1  11        5.03       19.20     19.39 o 
   6   1  11      331.29      299.58     36.31 o 
   7   1  11      764.45      687.66     42.88 o 
   8   1  11     1189.46     1176.14     57.52 o 
   9   1  11       31.38       40.35     18.81 o 
 -10   2  11        0.57        6.60     14.82 o 
  -9   2  11      974.62      988.02    145.55 o 
  -8   2  11        2.49       27.19     33.29 o 
  -7   2  11      243.14      240.63     66.21 o 
  -6   2  11        3.59       12.37     16.99 o 
  -5   2  11     1252.70     1340.23     92.28 o 
  -4   2  11       50.85       76.97     27.88 o 
  -3   2  11     3654.22     3717.59    127.07 o 
  -2   2  11       10.03       19.31      7.04 o 
  -1   2  11     3963.98     4349.28     97.28 o 
   0   2  11       31.77       50.75     11.69 o 
   1   2  11      390.47      373.39     27.56 o 
   2   2  11       97.40       90.64     20.52 o 
   3   2  11     1089.56     1041.85     32.48 o 
   4   2  11       75.35       62.42     18.31 o 
   5   2  11     3152.33     3087.60     94.69 o 
   6   2  11      297.12      274.89     34.45 o 
   7   2  11      506.08      479.25     38.33 o 
   8   2  11       21.52        8.22     14.83 o 
   9   2  11        2.81        6.93     15.35 o 
 -10   3  11       68.85       43.32     34.23 o 
  -9   3  11       33.28       40.55     24.12 o 
  -8   3  11      576.68      527.37    119.33 o 
  -7   3  11       36.74       43.95     22.48 o 
  -6   3  11      601.88      704.18     81.95 o 
  -5   3  11       14.12       24.90     12.07 o 
  -4   3  11     1859.38     1856.33     67.49 o 
  -3   3  11      170.57      176.05     34.52 o 
  -2   3  11       33.03       32.43      8.52 o 
  -1   3  11       11.47       29.53      7.76 o 
   0   3  11     1961.69     2009.32     50.10 o 
   1   3  11      652.61      607.36     43.75 o 
   2   3  11     1672.28     1839.33     48.24 o 
   3   3  11      393.25      389.17     33.31 o 
   4   3  11      391.82      352.48     29.38 o 
   5   3  11       30.61       26.51     10.62 o 
   6   3  11      297.49      304.82     27.04 o 
   7   3  11      163.68      131.26     36.96 o 
   8   3  11      690.21      618.53     46.77 o 
   9   3  11       88.08       79.49     54.46 o 
  -9   4  11      383.18      346.87     73.10 o 
  -8   4  11      500.20      447.08     69.76 o 
  -7   4  11      283.74      295.13    112.87 o 
  -6   4  11      206.41      152.32     61.75 o 
  -5   4  11       57.77       83.44     22.99 o 
  -4   4  11      251.20      250.63     48.86 o 
  -3   4  11     2016.98     2162.54     76.63 o 
  -2   4  11      291.33      250.80     34.13 o 
  -1   4  11     4155.76     4285.68    162.65 o 
   0   4  11        9.40       21.28     11.27 o 
   1   4  11      263.18      208.24     23.60 o 
   2   4  11      228.52      250.61     29.98 o 
   3   4  11      463.92      427.55     28.54 o 
   4   4  11      634.59      562.85     30.83 o 
   5   4  11     2431.63     2507.79     76.63 o 
   6   4  11        5.07       15.36     11.72 o 
   7   4  11      639.07      702.03    109.96 o 
   8   4  11       88.62       92.35     47.84 o 
   9   4  11       19.08        4.94     46.35 o 
  -9   5  11       50.52       68.47     39.33 o 
  -8   5  11     1140.22     1152.29    194.44 o 
  -7   5  11       35.27       30.71     17.22 o 
  -6   5  11      734.33      740.40     87.53 o 
  -5   5  11      668.65      638.33     66.12 o 
  -4   5  11      277.79      312.35     44.68 o 
  -3   5  11        6.30       15.73     13.47 o 
  -2   5  11      268.16      305.64     64.48 o 
  -1   5  11      257.50      226.74     37.51 o 
   0   5  11      816.65      792.16     49.38 o 
   1   5  11      133.71      124.86     24.42 o 
   2   5  11     2704.65     2691.28     82.51 o 
   3   5  11       30.80       24.03      9.39 o 
   4   5  11      618.87      595.07     25.94 o 
   5   5  11      144.97      124.74     40.86 o 
   6   5  11      221.00      200.25     69.25 o 
   7   5  11       27.99       29.18     39.65 o 
   8   5  11      369.02      350.17     70.31 o 
  -8   6  11      181.77      108.79     62.13 o 
  -7   6  11      211.84      149.94     62.17 o 
  -6   6  11      119.44       94.93     33.59 o 
  -5   6  11      146.13      123.12     42.36 o 
  -4   6  11       53.35       53.37     18.44 o 
  -3   6  11     1601.19     1729.31     69.91 o 
  -2   6  11     1411.23     1463.22     53.44 o 
  -1   6  11      487.84      516.91     45.42 o 
   0   6  11      654.38      685.21     36.20 o 
   1   6  11        5.05        8.35      7.21 o 
   2   6  11        0.35       13.75      9.19 o 
   3   6  11     1030.55      975.15     49.48 o 
   4   6  11       28.89       50.03     26.35 o 
   5   6  11      351.26      443.74     73.50 o 
   6   6  11      472.30      443.71     71.18 o 
   7   6  11      344.40      281.63     87.65 o 
  -7   7  11      236.40      209.74     93.41 o 
  -6   7  11      457.11      414.81     46.01 o 
  -5   7  11      215.55      223.52     48.90 o 
  -4   7  11      184.47      196.14     28.90 o 
  -3   7  11       73.75       71.80     25.69 o 
  -2   7  11       18.73       28.73     13.88 o 
  -1   7  11      138.39      126.56     37.83 o 
   0   7  11      674.52      684.87     38.63 o 
   1   7  11      183.88      166.41     27.36 o 
   2   7  11      832.64      910.85     71.34 o 
   3   7  11        6.44       29.40     15.48 o 
   4   7  11      259.78      226.18     50.89 o 
   5   7  11       34.22       17.94     26.38 o 
   6   7  11      183.76      152.66    124.54 o 
  -6   8  11       55.52       52.13     32.45 o 
  -5   8  11      631.05      464.40     46.03 o 
  -4   8  11       39.90       48.41     23.12 o 
  -3   8  11      618.71      644.28     48.28 o 
  -2   8  11       62.54       67.90     25.79 o 
  -1   8  11      266.58      248.49     42.53 o 
   0   8  11      221.53      201.55     49.27 o 
   1   8  11       30.07       27.00     22.56 o 
   2   8  11       90.54       79.72     42.69 o 
   3   8  11      389.22      400.79     54.98 o 
   4   8  11      225.50      189.37     66.22 o 
   5   8  11      165.65      128.61    104.45 o 
  -4   9  11       47.73       58.30     25.56 o 
  -3   9  11      171.66      126.31     78.00 o 
  -2   9  11        5.32       16.92     15.60 o 
  -1   9  11      189.16      143.37     75.80 o 
   0   9  11      363.91      307.80     61.59 o 
   1   9  11      247.31      200.39     99.71 o 
   2   9  11      239.07      166.26    107.83 o 
   3   9  11      242.69      224.36     58.01 o 
   4   9  11       76.32       64.28     71.69 o 
 -10   0  12       40.10       35.85     38.94 o 
  -8   0  12      202.12      207.05    124.85 o 
  -6   0  12      588.88      751.55    341.78 o 
  -4   0  12       22.66       19.80     14.73 o 
  -2   0  12     1055.20     1268.06     47.79 o 
   0   0  12     1619.14     1760.78     88.98 o 
   2   0  12     3784.22     3860.35    163.47 o 
   4   0  12        5.50       21.49     22.48 o 
   6   0  12     1690.28     1606.57     78.01 o 
   8   0  12      414.34      419.41     88.87 o 
 -10   1  12      116.12       83.53     38.47 o 
  -9   1  12       43.22       34.83     30.32 o 
  -8   1  12      258.75      201.21    105.37 o 
  -7   1  12       31.62       41.61     20.35 o 
  -6   1  12       52.18       40.47     23.69 o 
  -5   1  12      937.69     1032.45     69.14 o 
  -4   1  12      157.39      170.19     41.36 o 
  -3   1  12     1623.36     1683.08     57.16 o 
  -2   1  12      407.40      453.44     36.11 o 
  -1   1  12     1421.69     1455.16     46.43 o 
   0   1  12      264.17      279.58     40.09 o 
   1   1  12      290.06      298.45     30.97 o 
   2   1  12        0.39        6.22      6.45 o 
   3   1  12     2416.16     2256.77     98.03 o 
   4   1  12        3.50        7.00     13.48 o 
   5   1  12     1691.00     1823.11     77.27 o 
   6   1  12      148.68      142.40     33.47 o 
   7   1  12      258.53      220.78     57.12 o 
   8   1  12       34.89        9.27     18.29 o 
   9   1  12      160.90      155.66     33.76 o 
 -10   2  12       80.65       87.76     35.98 o 
  -9   2  12       42.68       69.81     32.21 o 
  -8   2  12     1343.89     1510.00    137.83 o 
  -7   2  12       16.48        3.20     25.73 o 
  -6   2  12      514.25      571.21     59.08 o 
  -5   2  12      329.73      280.03     64.21 o 
  -4   2  12       77.56       80.71     23.95 o 
  -3   2  12       16.98       14.57      7.80 o 
  -2   2  12      915.17      978.80     49.66 o 
  -1   2  12      531.27      494.08     40.98 o 
   0   2  12     1065.82      979.56     50.95 o 
   1   2  12       53.03       55.14     11.24 o 
   2   2  12      370.14      335.98     27.36 o 
   3   2  12      357.27      305.48     31.29 o 
   4   2  12      170.41      178.75     37.32 o 
   5   2  12      212.68      162.90     40.46 o 
   6   2  12       61.56       68.22     21.36 o 
   7   2  12      292.30      217.31     48.84 o 
   8   2  12      619.10      555.37     40.61 o 
   9   2  12        4.77        3.19     13.10 o 
  -9   3  12      521.45      476.60     64.26 o 
  -8   3  12       47.54       61.07     37.90 o 
  -7   3  12       82.99       93.92     37.28 o 
  -6   3  12       87.21       89.86     32.07 o 
  -5   3  12      470.09      435.85     63.52 o 
  -4   3  12       44.57       86.49     26.01 o 
  -3   3  12     1382.88     1299.54     75.41 o 
  -2   3  12       45.67       36.72      9.44 o 
  -1   3  12      243.18      237.26     47.39 o 
   0   3  12      329.11      363.58     36.38 o 
   1   3  12      151.82      113.30     21.86 o 
   2   3  12       27.69       22.03      9.17 o 
   3   3  12     1675.83     1690.90     76.23 o 
   4   3  12      221.51      159.73     33.58 o 
   5   3  12     1505.70     1440.46     82.98 o 
   6   3  12      216.01      201.97     40.24 o 
   7   3  12       84.63       74.33     26.63 o 
   8   3  12       76.39       58.00     36.33 o 
  -9   4  12       37.47       19.62     17.23 o 
  -8   4  12      314.90      289.68    114.48 o 
  -7   4  12       77.61       80.58     31.26 o 
  -6   4  12     1035.66     1158.95     65.95 o 
  -5   4  12        8.63       16.34     13.92 o 
  -4   4  12       13.15       18.12     16.15 o 
  -3   4  12       27.80       38.82     14.64 o 
  -2   4  12      108.85      111.73     28.23 o 
  -1   4  12       75.64       79.83     20.96 o 
   0   4  12     1930.33     2082.17     62.44 o 
   1   4  12        3.17       16.00     11.53 o 
   2   4  12      577.49      516.40     47.38 o 
   3   4  12      285.36      296.18     63.61 o 
   4   4  12        0.88        6.73     11.81 o 
   5   4  12      102.03       96.15     20.15 o 
   6   4  12      317.66      278.37     49.76 o 
   7   4  12        1.44       19.50     24.57 o 
   8   4  12      737.42      776.88     91.70 o 
  -9   5  12      103.40       73.97     43.10 o 
  -8   5  12      134.99       99.71     42.19 o 
  -7   5  12      246.62      185.39     54.64 o 
  -6   5  12       38.46       45.02     18.52 o 
  -5   5  12     1509.08     1680.23     63.38 o 
  -4   5  12       10.02       11.96     11.85 o 
  -3   5  12     1062.06     1050.31     61.08 o 
  -2   5  12      114.02      110.70     25.04 o 
  -1   5  12        9.61       26.15     11.05 o 
   0   5  12      149.78      138.06     27.01 o 
   1   5  12      116.79      139.12     29.33 o 
   2   5  12        3.59       10.59      7.95 o 
   3   5  12      107.14       98.11     26.62 o 
   4   5  12      157.69      135.02     54.32 o 
   5   5  12      309.76      246.17    156.04 o 
   6   5  12       35.92       34.17     34.32 o 
   7   5  12      119.76      109.26     64.82 o 
   8   5  12        3.56       14.83     43.88 o 
  -8   6  12       68.30       79.36     28.70 o 
  -7   6  12       42.69       40.68     23.07 o 
  -6   6  12      281.57      263.31     78.36 o 
  -5   6  12      492.39      394.72     82.28 o 
  -4   6  12        1.84       14.76     19.38 o 
  -3   6  12      202.29      181.77     40.36 o 
  -2   6  12      183.79      185.12     46.30 o 
  -1   6  12      142.67      117.19     25.48 o 
   0   6  12     1423.87     1584.34     62.57 o 
   1   6  12      757.43      693.49     36.57 o 
   2   6  12      920.93      898.64     53.17 o 
   3   6  12       70.92       76.53     43.94 o 
   4   6  12        0.56       46.11     34.29 o 
   5   6  12       13.61       31.66     44.82 o 
   6   6  12      259.99      207.18    110.60 o 
   7   6  12       86.62       66.33     49.02 o 
  -7   7  12       47.39       29.58     17.31 o 
  -6   7  12       29.40       11.06     12.94 o 
  -5   7  12      323.29      325.98     43.87 o 
  -4   7  12       64.44       61.24     19.87 o 
  -3   7  12      341.57      353.46     47.09 o 
  -2   7  12      148.82      145.01     46.21 o 
  -1   7  12       59.76       68.49     25.58 o 
   0   7  12       45.38       38.12     16.07 o 
   1   7  12       49.29       40.86     20.07 o 
   2   7  12       60.72       70.32     24.49 o 
   3   7  12     1125.00     1171.97     65.20 o 
   4   7  12      179.70      160.61     34.73 o 
   5   7  12      592.14      625.44     76.48 o 
   6   7  12       26.35       48.36     31.85 o 
  -6   8  12        4.25       19.16     20.40 o 
  -5   8  12       10.85       18.54     16.12 o 
  -4   8  12       57.88       39.30     22.01 o 
  -3   8  12       39.19       33.22     12.93 o 
  -2   8  12      485.66      483.30     38.83 o 
  -1   8  12       89.85       98.58     22.12 o 
   0   8  12      522.38      516.39     68.53 o 
   1   8  12       27.56       36.36     30.59 o 
   2   8  12      293.99      292.60     81.61 o 
   3   8  12      235.77      147.81     85.86 o 
   4   8  12       25.96       32.09     22.45 o 
   5   8  12       14.05       23.91     33.61 o 
  -4   9  12      206.31      119.55     92.34 o 
  -3   9  12      330.53      295.58     68.40 o 
  -2   9  12      110.10       80.03     41.28 o 
  -1   9  12       82.62       62.53     34.05 o 
   0   9  12       14.14       16.89     18.32 o 
   1   9  12        6.94       11.12     12.76 o 
   2   9  12       43.48       39.35     33.68 o 
   3   9  12      106.44       92.20     36.09 o 
  -9   0  13       44.35       48.21     59.95 o 
  -7   0  13     1904.63     2045.75    174.91 o 
  -5   0  13     2394.82     2653.87    242.89 o 
  -3   0  13      416.70      397.66     62.61 o 
  -1   0  13       18.36       24.89      9.25 o 
   1   0  13     4037.67     4393.84    124.32 o 
   3   0  13      454.88      523.41     75.57 o 
   5   0  13      553.97      588.95     77.79 o 
   7   0  13       37.39       33.74     25.23 o 
   9   0  13      495.49      500.62    106.92 o 
 -10   1  13      263.92      233.75     65.88 o 
  -9   1  13      321.27      225.77     98.60 o 
  -8   1  13     1654.54     1908.45    158.76 o 
  -7   1  13      174.57      161.39     69.94 o 
  -6   1  13      319.41      312.71     40.53 o 
  -5   1  13        5.51       16.01     21.93 o 
  -4   1  13      252.79      247.29     76.19 o 
  -3   1  13        3.72        8.49     12.73 o 
  -2   1  13     2428.66     2652.49     61.84 o 
  -1   1  13      406.63      372.59     38.00 o 
   0   1  13     3417.70     3621.94     70.15 o 
   1   1  13      135.08      103.64     22.19 o 
   2   1  13       84.11       70.89     17.45 o 
   3   1  13      245.70      265.46     32.77 o 
   4   1  13      318.78      332.81     68.27 o 
   5   1  13        0.16       12.57     18.11 o 
   6   1  13     1089.28     1092.21     57.39 o 
   7   1  13        6.05        9.82     17.31 o 
   8   1  13      562.77      535.90     49.93 o 
  -9   2  13       21.46       25.24     23.53 o 
  -8   2  13       14.42       18.50     18.77 o 
  -7   2  13       18.01       15.35     22.51 o 
  -6   2  13       37.68       32.50     22.92 o 
  -5   2  13     1178.25     1199.27     73.30 o 
  -4   2  13        3.09       14.89     11.61 o 
  -3   2  13     1275.23     1355.18     60.66 o 
  -2   2  13      395.13      301.72     31.72 o 
  -1   2  13      127.06      162.35     36.50 o 
   0   2  13        2.06        9.18      7.43 o 
   1   2  13      286.66      247.39     23.23 o 
   2   2  13      128.86      105.18     23.07 o 
   3   2  13     2089.59     2212.85     93.18 o 
   4   2  13        0.85       -2.04     18.51 o 
   5   2  13      143.87      146.18     42.52 o 
   6   2  13      150.58      126.71     29.25 o 
   7   2  13       85.67       59.01     23.66 o 
   8   2  13      106.53       69.24     33.34 o 
  -9   3  13      171.69      129.80     69.20 o 
  -8   3  13      362.23      332.30    111.62 o 
  -7   3  13      384.17      325.75    117.37 o 
  -6   3  13      220.96      171.74     62.23 o 
  -5   3  13       51.16       43.74     20.31 o 
  -4   3  13      647.00      703.84     68.26 o 
  -3   3  13      102.73       81.34     25.00 o 
  -2   3  13     2632.22     2868.90    100.34 o 
  -1   3  13      297.90      340.83     38.99 o 
   0   3  13     1490.11     1541.23     52.58 o 
   1   3  13      115.47      104.02     26.59 o 
   2   3  13       97.33       97.67     30.42 o 
   3   3  13      104.60       90.29     24.70 o 
   4   3  13     1284.91     1226.79     56.37 o 
   5   3  13       10.34       10.53     17.86 o 
   6   3  13     1230.89     1334.38     96.86 o 
   7   3  13      133.33      101.31     38.73 o 
   8   3  13      152.57      102.40    108.25 o 
  -9   4  13       13.59       20.85     21.66 o 
  -8   4  13        0.30        5.16     16.96 o 
  -7   4  13       78.17       83.99     29.32 o 
  -6   4  13      291.64      230.83     60.06 o 
  -5   4  13      606.18      586.84     54.09 o 
  -4   4  13      179.36      161.45     52.61 o 
  -3   4  13      815.86      853.20     73.71 o 
  -2   4  13        1.89       13.02      9.71 o 
  -1   4  13        5.89       10.46      8.73 o 
   0   4  13       12.18       25.31     11.22 o 
   1   4  13     1167.83     1334.07     53.90 o 
   2   4  13      211.59      213.41     41.42 o 
   3   4  13     2417.57     2618.43    107.42 o 
   4   4  13      209.28      138.48     30.21 o 
   5   4  13      165.25      133.40     31.83 o 
   6   4  13       14.60       25.00     30.79 o 
   7   4  13      176.54      126.52     87.51 o 
   8   4  13        2.31       19.72     28.56 o 
  -8   5  13      351.62      277.00    117.95 o 
  -7   5  13      303.92      222.08     83.54 o 
  -6   5  13      416.86      333.97     95.14 o 
  -5   5  13        2.79       10.06     12.85 o 
  -4   5  13       43.24       44.64     20.25 o 
  -3   5  13      225.87      200.07     58.39 o 
  -2   5  13      972.50     1123.44     48.22 o 
  -1   5  13      205.61      156.56     32.43 o 
   0   5  13      545.44      583.62     36.71 o 
   1   5  13        1.93       14.66     10.56 o 
   2   5  13       39.68       41.08     14.41 o 
   3   5  13       74.77       53.02     21.42 o 
   4   5  13      248.20      243.15     74.73 o 
   5   5  13       45.02       39.54     33.70 o 
   6   5  13      560.40      630.36     86.59 o 
   7   5  13      130.30      138.43     69.16 o 
  -7   6  13      576.79      482.76     52.33 o 
  -6   6  13       78.25       53.48     19.78 o 
  -5   6  13      808.42      756.02     44.04 o 
  -4   6  13        7.14       22.74     13.54 o 
  -3   6  13      267.49      258.23     75.26 o 
  -2   6  13      126.77      106.89     31.89 o 
  -1   6  13       80.27       68.58     18.18 o 
   0   6  13       59.65       46.88     17.49 o 
   1   6  13     1641.74     1754.01     56.40 o 
   2   6  13       17.86       14.40     15.37 o 
   3   6  13      409.21      459.96     60.65 o 
   4   6  13       33.55       45.44     26.05 o 
   5   6  13      304.87      289.68     83.27 o 
   6   6  13       44.84       19.28     25.04 o 
  -6   7  13        6.22       18.89     14.74 o 
  -5   7  13       41.66       23.75     15.69 o 
  -4   7  13       76.59       63.09     22.46 o 
  -3   7  13      301.75      284.37     40.89 o 
  -2   7  13      814.34      886.77     34.09 o 
  -1   7  13      229.70      166.33     44.09 o 
   0   7  13      449.61      488.39     53.95 o 
   1   7  13       59.33       52.36     19.84 o 
   2   7  13      148.36      118.63     57.60 o 
   3   7  13       14.84        0.25     22.55 o 
   4   7  13       27.98       61.19     30.58 o 
   5   7  13      273.81      250.75     80.65 o 
  -5   8  13      761.95      676.52     70.65 o 
  -4   8  13      431.24      371.31     46.70 o 
  -3   8  13      147.07       98.50     48.41 o 
  -2   8  13        6.33       17.00     13.73 o 
  -1   8  13      104.68       61.62     24.93 o 
   0   8  13       17.90       30.42     22.53 o 
   1   8  13      135.62      149.33     46.22 o 
   2   8  13      219.54      193.70     47.12 o 
   3   8  13      175.95      194.97     47.16 o 
   4   8  13        7.24       13.56     18.50 o 
  -2   9  13       69.50       65.51     36.83 o 
  -1   9  13      181.99      117.37     78.48 o 
   0   9  13      217.28      204.29     66.86 o 
   1   9  13      372.19      343.11     72.80 o 
  -8   0  14       12.79        2.47     40.79 o 
  -6   0  14        0.91        2.43     21.61 o 
  -4   0  14      644.56      693.10     94.18 o 
  -2   0  14     2221.47     2270.53     88.18 o 
   0   0  14      265.89      264.31    105.44 o 
   2   0  14      597.18      627.02     70.38 o 
   4   0  14      854.49      976.83     84.21 o 
   6   0  14       48.74       36.12     32.05 o 
   8   0  14      136.21       68.72     45.71 o 
  -9   1  14        5.05       14.88     21.01 o 
  -8   1  14       25.96       19.76     26.17 o 
  -7   1  14      256.72      307.95     56.98 o 
  -6   1  14      138.12      135.44     45.17 o 
  -5   1  14     1011.58     1069.38     71.29 o 
  -4   1  14      356.78      391.51     30.59 o 
  -3   1  14     1023.79     1066.62     40.90 o 
  -2   1  14      328.51      284.09     26.01 o 
  -1   1  14       25.65       46.35     13.90 o 
   0   1  14        0.53        3.49      4.74 o 
   1   1  14     2077.34     2268.47     86.47 o 
   2   1  14      345.56      293.29     74.02 o 
   3   1  14     2079.96     2246.16     77.45 o 
   4   1  14       11.57       18.82     21.22 o 
   5   1  14       38.08       42.81     18.41 o 
   6   1  14        2.65        7.17     15.36 o 
   7   1  14      719.24      738.81     45.39 o 
   8   1  14        4.34        7.80     10.43 o 
  -9   2  14       75.35       49.01     32.02 o 
  -8   2  14      152.66      150.50     50.76 o 
  -7   2  14      118.61      107.06     44.89 o 
  -6   2  14        0.58       31.72     21.53 o 
  -5   2  14        0.30        0.18     18.38 o 
  -4   2  14      573.38      638.73     63.26 o 
  -3   2  14       46.14       46.59     16.96 o 
  -2   2  14      791.50      806.14     44.24 o 
  -1   2  14     1802.82     1901.70     62.06 o 
   0   2  14     1143.00     1161.49     46.87 o 
   1   2  14       87.58       97.97     30.07 o 
   2   2  14      726.26      799.39     60.54 o 
   3   2  14       38.58       36.24     15.13 o 
   4   2  14      927.93      987.13     53.12 o 
   5   2  14       11.11       13.12     13.06 o 
   6   2  14     1084.04     1112.04     49.20 o 
   7   2  14        0.44       10.86     11.50 o 
   8   2  14      190.50      158.20     39.72 o 
  -9   3  14      116.53       98.46     42.89 o 
  -8   3  14      162.24       98.59     41.35 o 
  -7   3  14      572.38      471.84     47.09 o 
  -6   3  14      125.31      120.32     40.16 o 
  -5   3  14      539.23      560.29     80.27 o 
  -4   3  14       60.61       40.24     18.90 o 
  -3   3  14       17.66       22.35      9.53 o 
  -2   3  14      162.89      140.85     36.99 o 
  -1   3  14       83.48      116.66     28.38 o 
   0   3  14       34.16       23.78     12.64 o 
   1   3  14      859.51      849.91     46.42 o 
   2   3  14        0.96       12.92     14.10 o 
   3   3  14      604.70      622.51     47.74 o 
   4   3  14       70.11       71.28     24.79 o 
   5   3  14      438.83      346.24     56.88 o 
   6   3  14        7.23       20.70     20.33 o 
   7   3  14       17.18       13.35     17.11 o 
  -8   4  14      259.59      225.50     67.74 o 
  -7   4  14        1.94       -4.98     17.69 o 
  -6   4  14      204.64      178.93     40.56 o 
  -5   4  14       93.09       86.24     25.49 o 
  -4   4  14      663.61      668.82     50.67 o 
  -3   4  14        1.03        9.44     16.95 o 
  -2   4  14      680.41      686.11     49.16 o 
  -1   4  14      514.71      501.15     42.98 o 
   0   4  14      641.82      661.38     36.76 o 
   1   4  14        1.57       13.83      9.98 o 
   2   4  14       50.00       55.24     18.54 o 
   3   4  14        1.49       17.69     16.78 o 
   4   4  14      295.22      290.60     36.46 o 
   5   4  14      123.35       80.22     36.65 o 
   6   4  14     1172.55     1310.15    106.15 o 
   7   4  14        6.33       16.14     27.69 o 
  -8   5  14       10.86       13.71     21.40 o 
  -7   5  14      236.69      203.81     46.69 o 
  -6   5  14       36.93       22.29     13.47 o 
  -5   5  14       91.01       83.34     30.09 o 
  -4   5  14      350.51      281.15     84.43 o 
  -3   5  14      145.97      119.74     50.94 o 
  -2   5  14       81.79       84.03     24.71 o 
  -1   5  14      759.77      757.71     38.26 o 
   0   5  14       71.68       61.40     16.87 o 
   1   5  14      531.39      574.82     35.00 o 
   2   5  14      223.55      172.82     51.90 o 
   3   5  14      615.43      630.76     87.90 o 
   4   5  14      138.59      110.95     45.85 o 
   5   5  14       15.46       15.75     28.07 o 
   6   5  14        3.11       21.42     38.59 o 
  -7   6  14       54.04       31.38     26.73 o 
  -6   6  14        0.56        1.26     13.79 o 
  -5   6  14        2.15        9.91     12.83 o 
  -4   6  14       87.42       83.47     34.17 o 
  -3   6  14       42.64       48.34     24.19 o 
  -2   6  14      717.16      799.22     56.14 o 
  -1   6  14       51.26       40.13     14.35 o 
   0   6  14      184.09      165.10     35.15 o 
   1   6  14        1.63       19.02     20.56 o 
   2   6  14       90.29       76.33     30.56 o 
   3   6  14       62.66       42.91     26.06 o 
   4   6  14      420.19      470.74     56.85 o 
   5   6  14      207.75      219.85     65.28 o 
   6   6  14      486.34      525.36     74.17 o 
  -6   7  14       45.84       34.27     20.74 o 
  -5   7  14      642.86      598.73     48.42 o 
  -4   7  14      150.13      118.40     30.89 o 
  -3   7  14        0.26        3.26     13.73 o 
  -2   7  14       94.79       96.94     29.60 o 
  -1   7  14      112.94      103.28     38.75 o 
   0   7  14        1.51        3.78     13.19 o 
   1   7  14      302.57      340.36     42.27 o 
   2   7  14      299.36      266.63     39.93 o 
   3   7  14       59.84       45.32     28.78 o 
   4   7  14       16.50       17.58     24.79 o 
  -4   8  14      102.29       85.72     36.72 o 
  -3   8  14       11.64       19.44     11.49 o 
  -2   8  14      130.62      128.49     40.56 o 
  -1   8  14      292.41      171.06     80.03 o 
   0   8  14      292.36      258.48     64.59 o 
   1   8  14       68.11       58.20     38.01 o 
   2   8  14       79.15       55.27     32.26 o 
   3   8  14       57.61       48.07     30.22 o 
  -9   0  15      204.67      148.99    113.42 o 
  -7   0  15      865.98      849.26    114.34 o 
  -5   0  15      329.91      340.89    114.77 o 
  -3   0  15       85.35      121.53     35.45 o 
  -1   0  15      600.95      559.06    124.11 o 
   1   0  15     1506.20     1378.86    127.24 o 
   3   0  15       10.16        7.18     29.06 o 
   5   0  15      192.62      160.23     69.25 o 
   7   0  15      664.02      633.60     58.75 o 
  -9   1  15       82.12       41.55     25.44 o 
  -8   1  15       38.93       26.33     21.72 o 
  -7   1  15        0.04       26.49     22.15 o 
  -6   1  15      417.77      382.14    132.58 o 
  -5   1  15       60.56       56.59     18.97 o 
  -4   1  15      827.42      906.11     60.58 o 
  -3   1  15        0.37       14.05     11.81 o 
  -2   1  15      151.72      144.36     32.40 o 
  -1   1  15       79.31       76.33     22.05 o 
   0   1  15       11.10       28.89     18.38 o 
   1   1  15      253.36      225.58     47.78 o 
   2   1  15      509.48      522.78     55.69 o 
   3   1  15        7.14       26.88     20.16 o 
   4   1  15      436.74      481.53     36.13 o 
   5   1  15       55.55       54.22     25.23 o 
   6   1  15      590.36      695.72     48.10 o 
   7   1  15       38.75       25.06     19.60 o 
  -8   2  15       13.62       15.56     13.94 o 
  -7   2  15      452.26      465.71     85.96 o 
  -6   2  15       48.22       44.38     19.07 o 
  -5   2  15      208.69      164.97     56.91 o 
  -4   2  15       10.18       12.16     13.41 o 
  -3   2  15      186.79      177.47     36.69 o 
  -2   2  15        3.63       20.75     12.31 o 
  -1   2  15     2904.94     3305.42     93.40 o 
   0   2  15      324.70      281.60     37.57 o 
   1   2  15     1265.56     1525.76     67.86 o 
   2   2  15        6.88       10.60     17.10 o 
   3   2  15      188.30      189.84     61.72 o 
   4   2  15        2.72       10.23     14.30 o 
   5   2  15      667.43      651.20     53.11 o 
   6   2  15       18.25        9.33     18.27 o 
   7   2  15      365.53      352.07     50.98 o 
  -8   3  15      138.56      105.09     53.06 o 
  -7   3  15       25.80       18.18     18.86 o 
  -6   3  15      273.24      259.09     57.01 o 
  -5   3  15       18.49       23.63     15.82 o 
  -4   3  15      740.35      833.74     54.73 o 
  -3   3  15        2.54       10.75     10.27 o 
  -2   3  15     1141.20     1305.76     68.77 o 
  -1   3  15      108.77       86.41     24.51 o 
   0   3  15        7.05       18.75     12.50 o 
   1   3  15       39.05       35.41     13.18 o 
   2   3  15      129.88      150.32     43.46 o 
   3   3  15       19.51       15.15     19.11 o 
   4   3  15      736.93      784.12     63.11 o 
   5   3  15       11.00       10.20     13.52 o 
   6   3  15       23.64       23.91     17.10 o 
   7   3  15        2.17       22.66     26.71 o 
  -8   4  15       89.57       66.40     22.17 o 
  -7   4  15      624.78      606.77     51.38 o 
  -6   4  15      205.90      168.46     40.70 o 
  -5   4  15      424.52      377.32     34.75 o 
  -4   4  15      176.07      119.82     38.50 o 
  -3   4  15      158.56      159.89     39.36 o 
  -2   4  15      374.85      336.64     72.90 o 
  -1   4  15      811.80      839.35     43.37 o 
   0   4  15        1.62        0.54     13.10 o 
   1   4  15     1221.30     1300.03     47.88 o 
   2   4  15       68.17       45.09     17.65 o 
   3   4  15       21.59       26.39     16.68 o 
   4   4  15       39.21       24.01     15.24 o 
   5   4  15       40.51       48.27     21.35 o 
   6   4  15      207.97      165.76     50.19 o 
  -7   5  15       10.33       15.31     18.99 o 
  -6   5  15       21.70       34.70     17.47 o 
  -5   5  15       87.87       98.13     28.69 o 
  -4   5  15     1079.38     1254.38     89.30 o 
  -3   5  15       49.37       59.95     19.77 o 
  -2   5  15      411.61      397.97     43.13 o 
  -1   5  15       23.59       46.14     16.69 o 
   0   5  15        0.06        4.85     12.12 o 
   1   5  15       53.86       47.80     16.63 o 
   2   5  15      919.81     1006.10     76.32 o 
   3   5  15        8.00       12.33     13.09 o 
   4   5  15      697.94      805.91     70.73 o 
   5   5  15       21.26       34.07     34.22 o 
   6   5  15       50.75       43.32     36.49 o 
  -6   6  15      157.84       91.66     34.77 o 
  -5   6  15       46.82       54.20     28.07 o 
  -4   6  15       12.28       13.89      9.58 o 
  -3   6  15      101.00       65.59     25.60 o 
  -2   6  15       85.58       71.51     22.20 o 
  -1   6  15      246.80      252.96     60.96 o 
   0   6  15      225.96      220.13     48.12 o 
   1   6  15      271.76      290.38     44.25 o 
   2   6  15      251.79      179.12     44.20 o 
   3   6  15       35.34       30.53     20.72 o 
   4   6  15        3.31       17.96     21.19 o 
   5   6  15       26.91       17.54     24.57 o 
  -5   7  15        4.27        9.41      9.89 o 
  -4   7  15      237.22      188.19     54.40 o 
  -3   7  15       51.90       41.71     19.29 o 
  -2   7  15      203.13      181.23     63.81 o 
  -1   7  15        3.94       11.60     13.14 o 
   0   7  15       17.32       22.30     18.06 o 
   1   7  15        3.51       17.39     26.49 o 
   2   7  15      213.30      190.14     57.54 o 
   3   7  15        1.71       -0.01     20.98 o 
  -2   8  15        8.63        8.22     13.00 o 
  -1   8  15      216.56      145.57     81.53 o 
   0   8  15      357.92      394.11     52.84 o 
   1   8  15        9.27       22.25     14.28 o 
  -8   0  16       34.61       33.99     49.44 o 
  -6   0  16        9.19       17.77     14.66 o 
  -4   0  16     1424.72     1736.18    278.74 o 
  -2   0  16       50.68       61.60     29.85 o 
   0   0  16       39.75       79.24     44.17 o 
   2   0  16     2077.97     2267.79    104.26 o 
   4   0  16     1221.31     1402.30    131.56 o 
   6   0  16       33.14       25.36     30.23 o 
  -8   1  16       10.26       24.29     24.21 o 
  -7   1  16      432.52      432.40     85.96 o 
  -6   1  16       49.41       42.94     25.56 o 
  -5   1  16       14.51       32.38     19.01 o 
  -4   1  16        8.22       20.25     14.51 o 
  -3   1  16      519.76      574.84     59.85 o 
  -2   1  16       72.85       78.69     28.83 o 
  -1   1  16     1499.88     1614.68     92.65 o 
   0   1  16       52.72       46.37     20.32 o 
   1   1  16      469.97      435.30     83.42 o 
   2   1  16       22.54       42.02     22.04 o 
   3   1  16       26.78       27.91     17.75 o 
   4   1  16        1.90        9.28     14.57 o 
   5   1  16      522.31      575.46     74.24 o 
   6   1  16      177.12      138.25     38.27 o 
   7   1  16      223.24      194.77     48.79 o 
  -8   2  16       32.85       43.01     23.87 o 
  -7   2  16        8.81       17.90     19.53 o 
  -6   2  16      591.10      591.95     54.82 o 
  -5   2  16       34.41       40.33     14.89 o 
  -4   2  16      327.12      293.13     56.36 o 
  -3   2  16       62.34       63.84     20.05 o 
  -2   2  16      309.31      231.21     69.76 o 
  -1   2  16       33.80       37.43     20.69 o 
   0   2  16       24.81       31.35     19.85 o 
   1   2  16        7.76       22.76     14.95 o 
   2   2  16      515.55      543.67     43.71 o 
   3   2  16       42.86       49.32     18.60 o 
   4   2  16      869.98      933.57     73.17 o 
   5   2  16      106.89      114.21     42.23 o 
   6   2  16      179.18      154.62     33.44 o 
   7   2  16       35.40       12.10     16.59 o 
  -8   3  16        4.93       11.01     15.31 o 
  -7   3  16      106.39       84.81     39.71 o 
  -6   3  16        4.11       21.58     16.64 o 
  -5   3  16       67.86       70.27     29.83 o 
  -4   3  16       21.12        8.47     18.82 o 
  -3   3  16      108.36      113.44     32.30 o 
  -2   3  16       29.19       38.00     17.70 o 
  -1   3  16      785.46      845.70     42.36 o 
   0   3  16      251.64      218.29     36.17 o 
   1   3  16      130.55      124.43     40.89 o 
   2   3  16       49.62       41.20     22.15 o 
   3   3  16       79.26       65.51     23.20 o 
   4   3  16       26.88       19.98     16.13 o 
   5   3  16      196.32      148.32     62.50 o 
   6   3  16       72.18       54.91     21.59 o 
  -7   4  16       22.84       14.80     16.54 o 
  -6   4  16      192.72      184.34     49.63 o 
  -5   4  16       10.07       27.72     18.69 o 
  -4   4  16      313.27      275.55     59.73 o 
  -3   4  16        2.38        7.02     11.88 o 
  -2   4  16      745.05      741.27     53.18 o 
  -1   4  16       94.52       79.03     24.13 o 
   0   4  16      179.11      198.94     50.07 o 
   1   4  16       86.71       88.62     23.88 o 
   2   4  16      246.63      208.68     45.76 o 
   3   4  16      117.14       94.70     37.60 o 
   4   4  16      771.48      756.70     69.50 o 
   5   4  16        4.12       10.40     20.35 o 
   6   4  16       73.78       75.15     42.72 o 
  -6   5  16       87.64       54.04     25.76 o 
  -5   5  16       38.75       34.38     21.23 o 
  -4   5  16        3.95       24.75     14.98 o 
  -3   5  16      173.23      151.58     38.69 o 
  -2   5  16        9.62       23.91     13.53 o 
  -1   5  16       54.10       73.44     26.06 o 
   0   5  16       73.74       50.48     18.42 o 
   1   5  16      571.91      576.23     41.35 o 
   2   5  16       30.85       22.94     15.46 o 
   3   5  16      177.84      119.14     63.48 o 
   4   5  16       44.48       31.23     28.63 o 
   5   5  16      230.21      195.15     69.75 o 
  -5   6  16       44.80       35.60     18.39 o 
  -4   6  16      441.36      432.56     59.24 o 
  -3   6  16      793.83      761.35     42.43 o 
  -2   6  16        1.61        1.08     14.33 o 
  -1   6  16      202.00      138.56     38.04 o 
   0   6  16      273.09      222.03     48.85 o 
   1   6  16      109.16       87.51     28.30 o 
   2   6  16      635.12      610.39     67.08 o 
   3   6  16       15.76       24.70     25.05 o 
   4   6  16       64.48       76.16     45.84 o 
  -4   7  16       40.70       26.01     17.79 o 
  -3   7  16       45.46       34.13     16.60 o 
  -2   7  16       16.47       23.20     14.07 o 
  -1   7  16      327.69      298.00     50.97 o 
   0   7  16       20.86       31.68     17.21 o 
   1   7  16      293.38      289.94     58.98 o 
   2   7  16       17.37        9.10     15.28 o 
  -7   0  17        9.50       28.43     64.90 o 
  -5   0  17      758.61      883.07    160.38 o 
  -3   0  17      345.05      382.44    155.68 o 
  -1   0  17      453.02      455.79    104.79 o 
   1   0  17        5.92       17.97     21.36 o 
   3   0  17       70.71       87.54     47.16 o 
   5   0  17      280.71      250.02     72.00 o 
  -7   1  17       14.12        7.04     31.42 o 
  -6   1  17      505.19      436.92     83.31 o 
  -5   1  17       10.99       18.19     24.20 o 
  -4   1  17      107.50      112.61     35.35 o 
  -3   1  17        1.38        9.92     19.57 o 
  -2   1  17       67.02       37.93     19.86 o 
  -1   1  17        7.78       20.89     16.80 o 
   0   1  17     1153.46     1302.83     79.24 o 
   1   1  17      115.38       82.64     31.42 o 
   2   1  17      665.45      722.21     46.89 o 
   3   1  17        3.92       15.95     18.37 o 
   4   1  17      136.42      147.30     39.59 o 
   5   1  17      153.11      155.51     42.67 o 
   6   1  17       24.71       16.82     12.83 o 
  -7   2  17       13.69       26.44     27.81 o 
  -6   2  17       28.23       27.80     18.54 o 
  -5   2  17       10.05       13.69     31.68 o 
  -4   2  17       11.45       16.28     22.25 o 
  -3   2  17      770.71      837.46     89.07 o 
  -2   2  17      175.80      141.39     43.14 o 
  -1   2  17      135.35      118.64     38.81 o 
   0   2  17       21.67       35.81     18.33 o 
   1   2  17       44.20       29.59     15.45 o 
   2   2  17       12.87       11.29     13.48 o 
   3   2  17       41.25       38.03     20.48 o 
   4   2  17        2.95       17.42     16.98 o 
   5   2  17      207.42      169.38     75.71 o 
   6   2  17      305.64      250.77     46.02 o 
  -7   3  17      133.71       97.92     44.33 o 
  -6   3  17       94.75       83.34     59.36 o 
  -5   3  17       59.96       41.71     24.63 o 
  -4   3  17      207.75      176.04     56.52 o 
  -3   3  17       25.96       37.20     17.39 o 
  -2   3  17      769.02      719.51     69.37 o 
  -1   3  17       16.25       13.92     17.11 o 
   0   3  17      262.21      244.41     61.33 o 
   1   3  17       71.79       69.86     24.88 o 
   2   3  17      625.03      655.61     49.88 o 
   3   3  17        1.88       -3.65     24.05 o 
   4   3  17       35.25       36.71     22.73 o 
   5   3  17        0.68        2.21     15.65 o 
  -6   4  17       19.28       11.08     13.23 o 
  -5   4  17       86.07       88.00     32.26 o 
  -4   4  17        0.30       22.00     12.61 o 
  -3   4  17      593.06      593.88     93.85 o 
  -2   4  17       58.25       43.14     20.70 o 
  -1   4  17      472.35      519.05     51.98 o 
   0   4  17       20.93       12.14     12.76 o 
   1   4  17        3.09       17.57     15.22 o 
   2   4  17       71.02       64.38     27.39 o 
   3   4  17      652.14      679.25     40.27 o 
   4   4  17        4.88        4.86     22.55 o 
   5   4  17      318.16      368.20     77.98 o 
  -5   5  17       27.96       28.11     16.95 o 
  -4   5  17       33.36       37.56     16.75 o 
  -3   5  17       20.87       17.61     12.41 o 
  -2   5  17       15.80       10.96     10.20 o 
  -1   5  17        0.36       12.76     10.11 o 
   0   5  17      170.25      154.76     35.01 o 
   1   5  17        8.34       10.66     13.94 o 
   2   5  17      100.21       86.73     54.20 o 
   3   5  17       50.34       39.07     17.85 o 
   4   5  17        7.20       18.93     29.04 o 
  -4   6  17       18.33       29.59     14.79 o 
  -3   6  17      106.30      106.96     31.20 o 
  -2   6  17        1.58        8.23      8.80 o 
  -1   6  17      451.93      462.56     45.36 o 
   0   6  17      104.48       73.36     46.20 o 
   1   6  17        0.65       17.21     17.80 o 
   2   6  17        3.50       12.94     25.87 o 
   3   6  17       45.02       39.46     36.16 o 
  -1   7  17       34.05       22.05     19.19 o 
   0   7  17      245.36      235.23     57.97 o 
  -6   0  18      172.88      122.91     78.84 o 
  -4   0  18      155.85      131.02     52.36 o 
  -2   0  18       71.95       77.89     43.01 o 
   0   0  18      292.54      330.49     82.64 o 
   2   0  18      339.73      313.07    112.35 o 
   4   0  18       23.38       39.77     30.51 o 
  -7   1  18        0.67        9.37     21.01 o 
  -6   1  18        7.12        6.45     18.62 o 
  -5   1  18      236.30      232.46     67.38 o 
  -4   1  18      128.99      105.90     35.22 o 
  -3   1  18     1054.05     1137.47     75.80 o 
  -2   1  18       95.17       61.16     33.44 o 
  -1   1  18      144.28      141.16     43.88 o 
   0   1  18        3.83       20.73     17.10 o 
   1   1  18       77.21       76.63     31.90 o 
   2   1  18       57.55       44.67     23.24 o 
   3   1  18      565.91      606.62     47.34 o 
   4   1  18       76.17       50.71     22.25 o 
   5   1  18      390.99      351.46     52.10 o 
  -6   2  18      452.52      354.64    144.93 o 
  -5   2  18        4.99       22.13     18.10 o 
  -4   2  18       30.76       38.18     23.44 o 
  -3   2  18      154.19      111.10     44.90 o 
  -2   2  18       99.16      138.13     46.54 o 
  -1   2  18      449.75      360.68     68.55 o 
   0   2  18      433.70      393.97     69.78 o 
   1   2  18       85.11       66.14     27.70 o 
   2   2  18      343.19      308.52     95.07 o 
   3   2  18       30.96       26.60     23.29 o 
   4   2  18        4.65        8.81     15.04 o 
   5   2  18       36.45       13.58     16.26 o 
  -6   3  18        6.27       14.68     24.16 o 
  -5   3  18      412.11      307.36    119.74 o 
  -4   3  18       32.69       22.12     15.68 o 
  -3   3  18      117.11      146.71     36.94 o 
  -2   3  18        4.18       21.22     18.17 o 
  -1   3  18      745.47      707.67     49.46 o 
   0   3  18        7.56       12.92     13.91 o 
   1   3  18       24.71       30.52     19.00 o 
   2   3  18       30.32        7.91     16.14 o 
   3   3  18      457.90      471.39     50.27 o 
   4   3  18        0.86        6.79     18.55 o 
  -5   4  18       81.35       46.90     28.88 o 
  -4   4  18       12.75       34.91     20.51 o 
  -3   4  18        1.15        0.31     20.79 o 
  -2   4  18      126.81      131.23     51.57 o 
  -1   4  18        8.45       12.85     15.16 o 
   0   4  18      519.09      594.32     59.24 o 
   1   4  18      118.63      109.81     36.55 o 
   2   4  18      316.96      296.53     45.99 o 
   3   4  18       62.31       49.54     27.57 o 
   4   4  18        7.95       12.02     18.16 o 
  -4   5  18       63.06       43.32     20.43 o 
  -3   5  18      461.36      397.58     43.67 o 
  -2   5  18      246.55      208.17     43.84 o 
  -1   5  18        1.56        2.98     17.02 o 
   0   5  18        0.37        3.55      9.76 o 
   1   5  18        3.94       10.75     15.52 o 
   2   5  18       39.71       42.13     30.64 o 
   3   5  18      218.26      184.27    106.37 o 
  -2   6  18        9.56       18.88     23.69 o 
  -1   6  18      134.31      103.07     39.82 o 
   0   6  18      479.99      498.22     53.91 o 
   1   6  18        1.27        4.69     18.19 o 
  -5   0  19      108.19      110.95     63.56 o 
  -3   0  19      117.01      112.52     53.03 o 
  -1   0  19      126.85      112.83     66.64 o 
   1   0  19        5.06       54.39     68.60 o 
   3   0  19      238.35      280.27     53.75 o 
  -6   1  19       18.74        3.68     20.51 o 
  -5   1  19       12.04       14.64     22.33 o 
  -4   1  19        0.69       20.95     26.52 o 
  -3   1  19       22.49       19.12     20.15 o 
  -2   1  19      148.60      140.17     63.10 o 
  -1   1  19       25.66       15.79     24.81 o 
   0   1  19      447.42      439.72     51.58 o 
   1   1  19        4.29       16.37     13.35 o 
   2   1  19       60.38       38.93     21.02 o 
   3   1  19      204.84      187.51     39.88 o 
   4   1  19       36.80       30.45     18.36 o 
  -5   2  19      198.09      156.79     49.09 o 
  -4   2  19        2.54       10.76     17.14 o 
  -3   2  19       40.21       52.80     24.30 o 
  -2   2  19      299.46      212.85     89.52 o 
  -1   2  19       45.59       40.32     21.88 o 
   0   2  19        1.01       12.46     14.23 o 
   1   2  19      568.48      615.19     50.11 o 
   2   2  19        1.25        5.05     15.03 o 
   3   2  19      183.94      181.61     51.29 o 
   4   2  19       16.53       15.60     12.81 o 
  -5   3  19       16.86       21.58     19.53 o 
  -4   3  19       54.96       47.22     28.31 o 
  -3   3  19       31.00       33.42     21.75 o 
  -2   3  19      353.42      344.77     53.84 o 
  -1   3  19      185.15      135.72     57.74 o 
   0   3  19      173.91      164.50     67.81 o 
   1   3  19       38.55       32.62     15.05 o 
   2   3  19       90.79       58.43     43.61 o 
   3   3  19       58.14       60.18     22.16 o 
  -4   4  19        0.74       10.18     15.76 o 
  -3   4  19       17.68       14.29     15.75 o 
  -2   4  19        6.49       10.87     11.80 o 
  -1   4  19        8.18       15.52     12.51 o 
   0   4  19        1.32        9.40     15.94 o 
   1   4  19      111.17       72.11     35.10 o 
   2   4  19       32.61       21.23     17.51 o 
  -2   5  19      229.08      160.52     77.61 o 
  -1   5  19       41.90       32.60     17.28 o 
   0   5  19      123.78      106.51     50.62 o 
   1   5  19      156.81       87.38     42.82 o 
  -4   0  20      404.04      379.39    187.32 o 
  -2   0  20      117.40       96.30     54.81 o 
   0   0  20      265.95      193.62    129.39 o 
   2   0  20      111.91       95.16     57.91 o 
  -5   1  20      242.94      199.03     88.90 o 
  -4   1  20        9.80       15.91     23.75 o 
  -3   1  20        0.90       -5.54     20.97 o 
  -2   1  20       39.54       37.85     21.47 o 
  -1   1  20       79.94       72.35     33.75 o 
   0   1  20       59.45       36.46     20.59 o 
   1   1  20      253.24      226.27     86.89 o 
   2   1  20        3.08       16.80     16.91 o 
   3   1  20      167.64      134.26     64.86 o 
  -4   2  20      119.00      103.67     38.42 o 
  -3   2  20        7.99        2.83     24.52 o 
  -2   2  20      734.57      678.15     66.78 o 
  -1   2  20       55.09       40.60     20.52 o 
   0   2  20      217.99      164.58     68.11 o 
   1   2  20        3.46       15.08     14.31 o 
   2   2  20       15.55       21.91     18.27 o 
  -3   3  20      140.26       95.93     41.22 o 
  -2   3  20       31.17       13.65     14.81 o 
  -1   3  20       10.80       25.56     14.19 o 
   0   3  20        0.07       12.96     16.32 o 
   1   3  20       62.45       68.58     30.36 o 
   2   3  20      170.50      125.70     62.27 o 
  -2   4  20      502.22      522.60     53.89 o 
  -1   4  20        2.85       10.61     11.74 o 
   0   4  20      131.17       96.42     34.95 o 
  -3   0  21        0.48        9.56     24.63 o 
  -1   0  21       75.98       85.79     45.38 o 
   1   0  21      541.72      448.03    159.30 o 
  -3   1  21        4.87       14.38     26.27 o 
  -2   1  21      271.90      158.99     82.01 o 
  -1   1  21       36.18       34.49     22.82 o 
   0   1  21       26.78       40.43     23.05 o 
   1   1  21        9.46       13.01     28.40 o 
  -2   2  21        4.91       26.64     27.54 o 
  -1   2  21        7.29       19.11     14.45 o 
   0   2  21        7.43       18.54     13.00 o 
                                                 
